# Supplementary material for: Fermented-Food Metagenomics Reveals Substrate-Associated Differences in Taxonomy and Health-Associated and Antibiotic Resistance Determinants
Source: mSystems. 2020 Nov 10;5(6):e00522-20. doi: 10.1128/mSystems.00522-20 (PMC7657593; doi:10.1128/mSystems.00522-20)
Supplement: DATA SET S1 [file mSystems.00522-20-sd001.xlsx]

## Sheet: Sheet1
	X Candida arabinofermentans	X Candida glabrata	X Clostridium clostridioforme	X Propionibacterium namnetense	Acetobacter aceti	Acetobacter cerevisiae	Acetobacter cibinongensis	Acetobacter ghanensis	Acetobacter indonesiensis	Acetobacter malorum	Acetobacter nitrogenifigens	Acetobacter okinawensis	Acetobacter orientalis	Acetobacter orleanensis	Acetobacter papayae	Acetobacter pasteurianus	Acetobacter persici	Acetobacter pomorum	Acetobacter senegalensis	Acetobacter sp SLV 7	Acetobacter syzygii	Acetobacter tropicalis	Acetobacteraceae bacterium AT 5844	Acetobacteraceae bacterium SCN 69 10	Achromatium sp WMS1	Acidipropionibacterium thoenii	Acidisphaera rubrifaciens	Acidomonas methanolica	Acinetobacter baumannii	Acinetobacter guillouiae	Acinetobacter johnsonii	Acinetobacter sp AR2 3	Acinetobacter ursingii	Aggregatibacter aphrophilus	Agrobacterium tumefaciens	Algoriella xinjiangensis	Alternaria alternata	Bacillus azotoformans	Bacillus cereus	Bacillus sp LL01	Bacillus weihenstephanensis	bacteria symbiont BFo1 of Frankliniella occidentalis	Baudoinia panamericana	Bifidobacterium breve	Bifidobacterium crudilactis	Bifidobacterium longum	Bifidobacterium mongoliense	Bifidobacterium psychraerophilum	Bordetella bronchiseptica
FS00a	0	0	0	0	0	0	0	0	0	0	0	0	0	0	0	0	0	0	0	0	0	0	0	0	0	0	0	0	0	0	0	0	0	0	0	0	0	0	0.668432	0	0	0	0	0	0	0	0	0	0
FS00b	0	0	0	0	0	0	0	0	0	0	0	0	0	0	0	0	0	0	0	0	0	0	0	0	0	0	0	0	0	0	0	0	0	0	0	0	0	0	0	0	0	0	0	0	0	0	0	0	0
FS01	0	1.00743	0	0	0	0	0	0.261426	0	0	0	0.242608	2.01553	0	0	0.398512	0	0.564359	0	0.387293	0.31046	0	0	0	0	0	0	0	0	0	0.273959	0	0	0	0	0	0	0	0	0	0	0	0	0	0	0	0	0	0
FS02	0	0	0	0	0	0	0	0	0	0	0	0	0	0	0	0	0	0	0	0	0	0	0	0	0	0	0	0	0	0	0	0	0	0	0	0	0	0	0	0	0	0	0	0	0	0	0	0	0
FS03	0	0	0	0	0	0.354765	0	0	0	9.34542	0	0	0	0	0	0	0	0	0	0	0	0.31898	0	0	0	0	0	0	0.349524	0	0	0	0	0	0	0	0	0	0	0	0	0	0	0	0	0	0	0	0
FS05	0	0	0	0	0	0	0	0	0	0	0	0	0	0	0	0	0	0	0	0	0	0	0	0	0	0	0	0	0	0	0	0	0	0	0	0	0	0	0	0	0	0	0	0	0	0.562906	0	0	0
FS06	0	2.11494	0	0	0	0	0	0	0	0	0	0	0	0	0	0	0	0	0	0	0	0	0	0	0	0	0	0	0.282523	0	0	0	0	0	0	0	0	0	0	0	0	0	0	0	0	0	0	0	0
FS07	0	0.243503	0	0	0	0	0	0	0	0	0	0	0	0	0	0	0	0	0	0	0	0	0	0	0	0	0	0	0	0	0	0	0	0	0	0	0	0	0	0	0	0	0	0	0	0	0	0	0
FS08	0	0	0	0	0	0	0	0.323265	0	0	0	0.266654	0	0	0	0	0	0	0	0	3.58938	0	0	0	0	0	0	0	0	0	0	0	0	0	0	0	0	0	0	0	0	0	0	0	0	0	0	0	0
FS09	0	2.01966	0	0	0	0	0	0	0	0	0	0	0	0	0	0	0	0	0	0	0	0	0	0	0	0	0	0	0	0	0.265987	0	0	0	0	0	0	0	0	0	0	0	0	0	0	0	0	0	0
FS10	0	0	0	0	0	0	0	0	0	0	0	0	0	0	0	0	0	0	0	0	0	0	0	0	0	0	0	0	0	2.2578	0	0	1.01712	0	0	0	0	0	0	0	0	0	0	0	0	0	0	0	0
FS11	0	0	0	0	0	0	0	0	0	0	0	0	0	0	0	0	0	0	0	0	0	0	0	0	0	0	0	0	0	0	0	1.5653	0	0	0	0	0	0	0	0	0	0	0	0	0	0	0	0	0
FS12	0	0	0	0	0	0	0	0	0	0	0	0	0	0	0	0	0	0	0	0	0	0	0	0	0	0	0	0	0	0	0	0	0	0	0	0	0	0	0	0	0	0	0	0	0	0	0	0	0
FS13	0.207786	0	0	0	0	0	0	0	0	0	0	0	0	0	0	0	0	0	0	0	0	0	0	0	0	0	0	0	0	0	0	0	0	0	0	0	0	0	0	0	0	0	0	0	0	0	0	0.912215	0
FS16	0	0	0	0	0	0	0	0	0	0	0	0	0	0	0	0	0	0	0	0	0	0	0	0	0	0	0	0	0	0	0	0	0	0	0	4.01526	0	0	0	0	0	0	0	0	0	0	0	0	0
FS17	0	0	0	0	0	0	0	0	0	0	0	0	0	0	0	0	0	0	0	0	0	0	0	0	0	0	0	0	0.372431	0	0	0	0	0	0	0	7.11884	0	0	0	0	0.417551	0.317165	0	0	1.59802	0	0	0.66586
FS19	0	0	0	0	0	0	0	0	0	0	0	0	0	0	0	0	0	0	0	0	0	0	0	0	0	0	0	0	0	0	0	0	0	0	0.424922	0	0	0	0	0	0	0	0	0	0	0	0	0	0
FS22	0	0	0	0	0	0	0	0	0	0	0	0	0	0	0	0	0	0	0	0	0	0	0	0	0	0	0	0	0	0	0	0	0	0	0	0	0	0	0	0	0	0	0	0	0	1.28472	0	0	0.99474
FS23	0	0	0.33694	0.717419	0	0	0	0	0	0	0	0	0	0	0	0	0	0	0	0	0	0	0	0	0	0	0	0	0	0	0	14.3175	0	0	0	0	0	0	0	0	0	0	0	0.250224	0	7.2959	0	0	0.459571
FS24	0	0	0	0	0	0	0	0	0	0	0	0	0	0	0	0	0	0	0	0	0	0	0	0	0	0	0	0	0	0	0	0	0	0	0	0	0	0	0	0	0	0	0	0	0	0	0	0	0
FS25	0	0	0	0	0	0	0	0	0	0	0	0	0	0	0	0	0	0	0	0	0	0	0	0	0	0	0	0	0	0	0	0	0	0	0	0	0	0.166452	0	0	0	0	0	0	0	0	0	0	0
FS26	0	0	0	0	0	0	0	0	0	0	0	0	0	0	0	0	0	0	0	0	0	0	0	0	0	0	0	0	0	0	0	0	0	0	0	0	0	0	0	0	0	0	0	0	0	0	0	0	0
FS27	0	0	0	0	0	0	0	0	0	0	0	0	0	0	0	0	0	0	0	0	0	0	0	0	0	0	0	0	0	0	0	0	0	0	0	0	0	0	0	0	0	0	0	0	0	0	0	0	0
FS28	0	0.196648	0	0	0	0	0	0	0	0	0	0	0	0	0	0	0	0	0	0	0	0	0	0	0	0	0	0	0	0	0	0	0	0	0	0	0	0	0	0	0	0.46121	0	0	0	3.13598	0	0	0
FS29	0	0	0	0	0	0	0	0	0	0	0	0	0	0	0	0	0	0	0	0	0	0	0	0	0	0	0	0	0	0	0	0	0	0	0	0	0	0	0	0	0	0	0	0	0	0.992928	0	0	0
FS30	0	0	0	0	0	0	0	0	0	0	0	0	0	0	0	0	0	0	0	0	0	0	0	0	0	0	0	0	0	0	0	0	0	0	0	0	0	0	0	0	0	0	0	0	0	0.796533	0	0	0
FS31	0	0	0	0	0.366186	0	0	0	0	0	0.481137	0	0	0.191527	0	0	0	0	0	0	0	2.43026	0	0	0	0	0.177111	1.04749	0	0	0	0	0	0	0	0	0	0	0	0	0	0	0	0	0	0.260515	0	0	0
FS32	0	0	0	0	0.339617	0	0	0	0	0	0.395045	0	0	0	0	0	0	0	0	0	0	0	0.28447	0.674476	0	0	0.991447	0.731025	0	0	0	0	0	0	0	0	0	0	0	0	0	0	0	0	0	0.357142	0	0	0
FS33	0	0	0	0	0	0	0	0	0	0	0	0	0	0	0	0	0	0	0	0	0	0	0	0.698535	0	0	1.0082	0.525457	0	0	0	0	0	0	0	0	0	0	0	0	0	0	0	0	0	1.14968	0	0	0
FS34	0	0	0	0	0	0	0	0	0	0	0	0	0	0	0	0	0	0	0	0	0	0	0	0	0	0	0	0	0	0	0	0	0	0	0	0	0	0	0	0	0	0	0	0	0	1.71916	0	0	0
FS35	0	0	0	0	0	0	0	0	0	0	0	0	0	0	0	0	0	0	0	0	0	0	0	0	0	0	0	0	0	0	0	1.38773	0	0	0	0	0	0	0	0	0	0	0	0	0	0.28667	0	0	0
FS36	0	0	0	0	0	0	0	0	0	0	0	0	0	0	0	0	0	0	0	0	0	0	0	0	0	0	0	0	0	0	0	0	0	0	0	0	0	0.180444	0	0	0	0	0	0	0	0.581355	0	0	0
FS37	0	0	0	0	0	0	0	0	0	0	0	0	0	0	0	0	0	0	0	0	0	0	0	0	0	0	0	0	0	0	0	0	0	0	0	0	0	0	0	0	0	0	0	0	0	1.42619	0	0	0
FS38	0	0	0	0	0	0	0	0	0	0	0	0	0	0	0	0	0	0	0	0	0	0	0	0	0	0	0	0	0	0	0	0	0	0	0	0	0	0.174413	0	0	0	0	0	0	0	0	0	0	0
FS39	0	0	0	0	0	0.243309	0	0	0	0.884714	0	0	0	0.431333	0	0	0.321339	0	0	0	0	0	0	0	0	0	0	0	0.347841	0	0	0	0	0	0	0	0	0	0	0.390091	0	0	0	0	0	0.95742	0	0	0
FS40	0	0	0	0	0.509412	0.212691	0.219672	3.73034	0	0.74955	0	5.22992	0.320678	0.210767	2.17772	0.978075	0	0	0.224174	0	3.46385	0.391862	0	0	0	0	0	0	0	0	0	0	0	0	0	0	0	0	0	0	0	0	0	0	0	0.328242	0	0	0
FS41	0.248725	0	0	0	0.398227	0.90981	0.285971	1.06853	0.428387	2.95701	0	1.01789	0.240889	1.42683	0	0.634745	1.29004	0	0.287232	0	0.948671	0.684868	0	0	0	0	0	0.288097	0	0	0	0	0	0	0	0	0	0	0	0	0	0	0	0	0	0.338969	0	0	0
FS42	0	0	0	0	0	0	0	0	0	0	0	0	0	0	0	0	0	0	0	0	0	0	0	0	0	0	0	0	0	0	0	0	0	0	0	0	0	0	0	0	0	0	0	0	0	0	0.333675	0	0
FS43	0	0	0	0	0	0	0	0	0	0	0	0	0	0	0	0	0	0	0	0	0	0	0	0	0	0	0	0	0	0	0	0.560216	0	0	0	0	0	0.159841	0	0	0	0	0	0	0	0	1.03203	0	0
FS44	0	0	0	0	0	0	0	0	0	3.80916	0	0	0	0	0	0	0	0	0	0	0	0	0	0	0	0	0	0	0	0	0	0	0	0	0	0	0	0	0	0	0	0	0	0	0.252684	0.240739	0	0.382255	0
FS45	0	0	0	0	0	0	0	0	0	3.75651	0	0	0	0	0	0	0	0	0	0	0	0	0	0	0	0	0	0	0	0	0	0	0	0	0	0	0	0	0	0	0	0	0	0	0	0	0	0.204127	0
FS46	0	0	0	0	0	0	0	0	0	0	0	0	0	0	0	0	0	0	0	0	0	0	0	0	0	0	0	0	0.242291	0	0	0	0	0	0	0	0	0	0	0.436612	0	0	0	0	0	0	0	0	0
FS47	0	0	0	0	0	0	0	0	0	0	0	0	0	0	0	0	0	0	0	0	0	0	0	0	0	0	0	0	0	0	0	0	0	0	0	0	0	0	0	0	0	0	0	0	0	0	0	0	0
FS48	0	0	0	0	0	0	0	0	0	0.280779	0	0	0	0	0	0	0	0	0	0	0	0	0	0	0	0	0	0	0.382213	0	0	0	0	0	0	0	0	0	0	0	0	0	0	0	0	0.264514	0	0	0
FS49	0	0	0	0	0	0	0	0	0	0	0	0	0	0	0	0	0	0	0	0	0	0	0	0	0.274557	0	0	0	0.350444	0	0	0	0	0.462196	0	0	0	0	0.426331	0	0	0	0	0	0	0	0	0	0
FS50	0	0	0	0	0	0	0	0	0	0	0	0	0	0	0	0	0	0	0	0	0	0	0	0	0	0	0	0	0	0	0	0	0	0	0	0	0	0	0	0	0	0	0	0	0	0	0	0	0
FS51	0	0	0	0	0	0	0	0	0	0	0	0	0	0	0	0	0	0	0	0	0	0	0	0	0	6.77413	0	0	0	0	0	0	0	0	0	0	0	0	0	0	0	0	0	0	0	0.94826	0	0	0
FS52	0	0	0	0	0	0	0	0	0	0	0	0	0	0	0	0	0	0	0	0	0	0	0	0	0	0	0	0	0	0	0	0	0	0	0	0	0	0	0	0	0	0	0	0	0	0	0	0	0
FS53	0.20746	0	0	0	0	0	0	0	0	0	0	0	0	0	0	0	0	0	0	0	0	0	0	0	0	0	0	0	0.209516	0	0	0	0	0	0	0	0	0	0	0	0	0	0	0	0	0.5468	0	0	0
FS54	0	0	0	0	0	0	0	0	0	0	0	0	0	0	0	0	0	0	0	0	0	0	0	0	0	0	0	0	0	0	0	0	0	0	0	0	0	0	0	0	0	0	0	0	0	0.297813	0	0	0
FS55	0	0	0	0	0.745543	0	0	0	0	0.529757	0	0	0	0	0	1.3435	0	0.691677	4.13148	0	0	3.93134	0	0	0	0	0	0	0	0	0	1.66106	0	0	0	0	0	0	0	0	0	0	0	0	0	0	0	0	0
FS56	0.664725	0	0	0	0.649219	1.16205	0	0.504463	0	1.32854	0.57469	0.296894	0.214198	0.403736	0.351261	0.727971	1.10101	0.245248	0.229111	0	4.81523	0.701023	0	0	0	0	0	2.11913	0	0	0	0	0	0	0	0	0	0	0	0	0	0	0	0	0	0.222483	0	0	0
FS57	0.604152	0	0	0	0	0	0	0	0	0	0	0	0	0	0	0	0	0	0	0	0	0	0	0	0	0	0	0	0	0	0	0	0	0	0	0	0	0	0	0	0	0	0	0	0	0.562688	0	0	0
FS58	0	0	0	0	0	0	0	0	0	0	0	0	0	0	0	0	0	0	0	0	0	0	0	0	0	0	0	0	0	0	0	0	0	0	0	0	0	0	3.92598	0	0.385913	0	0	0	0	0	0	0	0
FS59	0	0.937676	0	0	0	0	0	0	0	0	0	0	0	0	0	0	0	0	0	0	0	0	0	0	0	0	0	0	0.400818	0	0	0	0	0	0	0	0	0	0	0.505436	0	0.298324	0	0	0	0.29061	0	0	0
FS60	0	0	0	0	0	0	0	0	0	0	0	0	0	0	0	0	0	0	0	0	0	0	0	0	0	0	0	0	0	0	0	0	0	0	0	0	0	0	0	0	0	0	0	0	0	0	0	0	0
FS61	0	0	0	0	0	42.1003	0	0.615133	0	11.0523	0	0.406132	0	0.888414	0	0.6202	0.481462	0	0.459303	0	0.422202	0.900542	0	0	0	0	0	0	0.279113	0	0	0	0	0	0	0	0	0	0	0	0	0	0	0	0	0	0	0	0
FS62	0	0	0	0	0	0	0	0	0	0.43431	0	0	0	0	0	0	0	0	0	0	0	0	0	0	0	0	0	0	1.62642	0	0	0	0	0	0	0	0.297744	0	0	0.484812	0	0	0	0	0	2.52136	0	0	0
[truncated: 427 more columns]

## Sheet: Sheet2
SampleID	Amino Acids and Derivatives	Arabinose Sensor and transport module	Carbohydrates	Cell Division and Cell Cycle	Cell Wall and Capsule	Central metabolism	Clustering-based subsystems	Cofactors, Vitamins, Prosthetic Groups, Pigments	DNA Metabolism	Dormancy and Sporulation	Fatty Acids, Lipids, and Isoprenoids	Iron acquisition and metabolism	Membrane Transport	Metabolism of Aromatic Compounds	Miscellaneous	Motility and Chemotaxis	Nitrogen Metabolism	Nucleosides and Nucleotides	Phages, Prophages, Transposable elements	Phages, Prophages, Transposable elements, Plasmids	Phosphorus Metabolism	Photosynthesis	Plant cell walls and outer surfaces	Potassium metabolism	Predictions based on plant-prokaryote comparative analysis	Protein Metabolism	RNA Metabolism	Regulation and Cell signaling	Respiration	Secondary Metabolism	Stress Response	Sulfur Metabolism	Transcriptional regulation	Virulence	Virulence, Disease and Defense
FS00a	8.28061	0	16.4074	0.824529	6.77391	0.0757762	6.16032	5.53832	6.00889	0.185508	2.20905	1.34244	4.4589	0.574161	2.86539	1.20556	1.25737	3.55115	0.273979	1.39339	1.30523	0.00653743	0	1.03409	0.354965	6.89068	4.05075	2.53441	4.08907	0.0511475	4.83395	0.840077	0.135282	3.28042	1.2067
FS00b	8.85081	0	14.6564	1.21374	6.62922	0.11386	6.44321	5.97942	7.81383	0.0922518	2.31878	1.0602	3.68335	0.442036	3.35586	0.575343	0.881312	4.48328	0.237824	0.950528	1.46319	0.00357479	0.000762676	0.888668	0.490028	8.67593	4.65685	1.82181	2.46354	0.0252787	4.3296	0.722986	0.163138	3.39116	1.12229
FS01	8.40693	2.83e-05	12.2411	0.987418	4.51483	0.173368	4.98241	7.88915	5.89393	0.0592278	3.17274	0.65365	4.61813	0.565346	3.92339	1.19703	0.832847	4.32445	0.0155456	0.781351	1.32497	0.0380006	0.00629742	0.746333	0.563743	10.0643	5.78791	2.19294	3.45934	0.0768676	4.40309	1.2195	0.203549	4.31322	0.367045
FS08	6.62923	0	24.9957	1.52606	5.68922	0.285309	4.68651	5.12404	6.77947	0.150197	2.1782	0.680777	3.36471	0.41639	3.90071	0.255713	0.195732	4.06152	0.0343579	1.32534	1.20459	0.0367144	0	0.836645	0.828209	6.61001	3.35731	2.79524	2.57773	0.0182083	3.45348	0.783187	0.193279	3.18479	1.84138
FS02	5.47553	0	18.6649	1.53329	5.88671	0.230203	5.34318	5.44843	8.9852	0.225744	2.48761	0.539442	3.26959	0.316934	3.68758	0.351654	0.226078	4.83267	0.0475573	0.926827	1.7164	0.0236332	0.00141945	0.813967	0.877965	8.71065	4.28827	3.04369	2.57319	0.00709566	4.17642	0.597799	0.142055	3.85079	0.697538
FS07	5.67223	0	19.4377	1.32162	5.43368	0.203515	5.31425	5.89626	8.53313	0.200129	2.53732	0.665957	3.35169	0.349228	4.07489	0.28547	0.266999	4.636	0.027735	0.581121	1.68155	0.0656808	0.00614251	0.792772	0.852804	8.68197	4.52808	2.57856	2.74691	0.0108542	3.71491	0.607289	0.167948	4.24237	0.533213
FS03	5.4314	0	14.9615	1.46475	5.53506	0.205556	5.60861	6.52625	7.7062	0.0947717	2.51702	0.543324	3.38946	0.461223	4.91611	0.179974	0.412742	5.54057	0.0213777	0.320986	1.29402	0.018058	0.00323933	0.887714	0.560336	10.9435	6.04034	2.12063	2.96623	0.0396237	3.94028	0.717458	0.308161	3.87551	0.448007
FS05	6.92153	0.000168677	20.6474	1.60003	6.02595	0.195656	5.16932	5.51514	8.13067	0.117722	2.39677	0.628037	3.12134	0.37449	3.59968	0.246345	0.318021	4.58833	0.0775103	1.35139	1.48649	0.04245	0.000337353	0.928322	0.867488	7.94605	3.88645	2.66068	2.53395	0.0110876	3.55658	0.767796	0.1592	3.06313	1.06446
FS06	6.87006	0	8.61834	0.15649	0.670331	0.439576	2.54918	11.4682	1.63451	0.015683	4.28445	0.0600074	0.293425	0.0723139	5.05955	0.0347447	0.788238	3.1505	0.00551952	0.0908634	0.241279	1.16149	0.101725	0.099411	0.579857	20.5348	14.3806	1.62837	11.1623	0.144178	1.73244	0.416339	0.0732744	1.1795	0.30254
FS09	8.45783	0	12.7693	0.652407	4.29346	0.199096	4.69039	8.43165	4.53567	0.0776135	3.22487	1.07203	4.149	0.474554	4.04006	1.85004	1.17396	3.13151	0.104644	0.555087	1.0876	0.0574577	0.0110957	0.800146	0.599856	11.0353	6.89542	2.51335	3.48804	0.105479	4.27486	1.10875	0.145786	3.60964	0.384099
FS10	8.40724	0	18.5231	0.455479	6.35189	0.0631021	5.07173	5.5206	4.58356	0.115693	2.44613	2.13097	4.8609	1.3427	2.43886	1.78846	1.6393	2.52635	0.20402	1.21777	1.06826	0.00208301	0	1.26143	0.179456	5.27989	3.5046	2.97743	4.36538	0.0495816	5.72212	1.27149	0.0935312	3.85338	0.68349
FS11	11.0992	5.99e-05	12.4552	0.565087	5.4265	0.167448	5.49883	6.47357	4.35116	0.149083	3.2715	3.06247	5.53509	1.48824	2.90084	2.56389	1.18159	2.98751	0.0668586	0.763142	1.37874	0.0141713	5.99e-05	1.28733	0.405875	5.90401	3.41148	2.90686	3.03714	0.0919988	4.8714	1.84936	0.101	4.34615	0.387156
FS12	7.30592	0	17.8355	1.07935	6.6465	0.194152	5.70067	5.35687	13.9165	0.114591	2.15991	0.820828	3.54407	0.184458	3.06131	0.34143	0.240875	3.6582	0.433878	1.82456	0.825794	0.000475757	0.000356818	0.494681	0.93322	7.17855	3.29735	1.87666	1.96879	0.00336832	3.70821	0.501243	0.152368	4.0216	0.61775
FS13	8.30575	0	15.8417	0.786775	5.8055	0.11055	5.23633	6.25935	5.59565	0.0802371	2.41352	1.40451	4.69735	1.17051	3.31174	1.92463	1.13946	3.195	0.131165	0.687541	1.39498	0.00312938	0.00109267	1.02207	0.478801	7.04358	3.84082	2.54409	3.72072	0.106871	4.98591	1.22351	0.149117	4.89433	0.493672
FS16	7.62087	0.00455813	15.949	1.38708	5.54714	0.236536	5.89827	6.03725	8.13388	0.0980548	2.6026	1.12503	3.48294	0.275397	3.74083	0.405815	0.39438	4.5383	0.0457509	0.604641	1.5115	0.027707	0.000356568	0.822094	0.593853	10.2215	5.15822	2.06258	2.75665	0.0210697	3.99877	0.532484	0.149544	3.51909	0.496212
FS17	8.91302	0.00018012	15.9033	0.874056	5.35209	0.185471	5.45142	6.2954	5.63862	0.126749	2.81705	1.5095	4.02583	0.768479	3.54556	1.63136	1.08706	3.89295	0.100647	0.610011	1.37085	0.361731	0.0153585	1.01109	0.421053	7.60947	4.32909	2.37179	3.77135	0.0412785	4.70856	1.28363	0.157084	3.48275	0.336138
FS19	9.50306	4.47e-05	13.5611	0.65299	5.64726	0.146743	5.58143	6.66809	4.89951	0.121623	3.01417	1.88842	4.65388	0.976049	3.60644	1.95219	1.27693	3.0327	0.140417	0.822508	1.34499	0.0664187	0.00593975	1.33491	0.356986	6.91756	4.2047	2.53241	4.17276	0.0466216	5.09024	1.40433	0.142967	3.89082	0.342829
FS22	6.30226	0	19.574	1.21145	5.88897	0.311054	4.62375	5.7982	6.95048	0.165731	2.03512	0.622283	2.60681	0.373434	3.93534	0.205017	0.298501	4.0623	0.0345065	0.719499	1.39076	1.34484	0.0412504	0.766218	0.689379	7.84482	4.35882	2.49192	5.94764	0.0122033	3.41642	0.63534	0.143985	4.21704	0.980671
FS23	7.58256	6.21e-05	17.4992	1.29931	5.41688	0.288165	5.56921	6.54738	7.87132	0.153711	2.26602	0.755667	3.18991	0.29946	3.92585	0.381035	0.492943	4.72784	0.181711	1.56632	1.27772	0.0201343	0.000372547	0.894288	0.746134	9.38431	4.63915	2.14922	2.30983	0.0279356	3.45106	0.966586	0.189896	3.40412	0.524745
FS24	8.14258	3.41e-05	16.7617	1.39165	6.26258	0.171858	5.34542	6.81107	7.36145	0.107705	2.6544	0.970811	2.96354	0.365587	3.83632	0.404575	0.787191	4.80798	0.0776642	0.639981	1.47586	0.00130178	0.000239042	0.781642	0.859696	8.49525	4.51516	2.20974	2.39799	0.00608548	3.9079	0.90545	0.150128	3.65343	0.776093
FS25	7.26247	1.38e-05	17.4224	1.18246	5.92998	0.206165	5.49036	5.3875	8.24107	0.0917712	2.19007	0.694882	3.62806	0.146652	3.15404	0.369323	0.281456	3.3393	0.444044	8.5371	0.914965	0.00356211	0.000220125	0.574628	0.948022	7.66921	3.58594	1.99594	1.79722	0.000887838	3.42533	0.537761	0.154825	3.44553	0.946804
FS26	9.86576	0.000456585	10.0206	0.208073	0.865005	0.667546	3.33611	11.2425	2.13193	0.0161574	5.10842	0.127384	0.468084	0.093979	5.72899	0.108554	1.22808	4.07088	0.00759453	0.135576	0.278923	0.0404084	0.058656	0.165102	0.538732	20.6708	13.7532	1.76139	3.4945	0.110785	1.69456	0.469049	0.0382788	1.18354	0.310464
FS27	5.63244	0	14.7913	2.05923	6.77276	0.12965	6.65804	5.94289	8.68796	0.0732214	2.86097	0.689428	2.65597	0.330095	3.82644	0.119664	0.227067	5.52972	0.0431855	0.559425	1.31538	0.0508213	0.00421933	0.705578	0.820702	10.641	4.75304	2.09919	2.01612	0.0099639	4.88061	0.840928	0.1773	3.33983	0.755818
FS28	6.8892	0	18.0574	1.19429	5.40639	0.216086	5.3344	6.06544	7.11935	0.151138	2.27915	1.02167	3.36933	0.461319	3.99297	0.833023	0.4942	4.34426	0.115796	1.02238	1.40578	0.172864	0.00461319	1.02881	0.728075	8.47336	4.4694	2.60241	3.14937	0.0213958	4.22982	0.862807	0.172289	3.65204	0.659178
FS29	5.06908	0	15.9555	1.22299	4.9469	0.132347	4.45272	5.52034	7.17151	0.17467	1.88731	0.516686	2.82177	0.306966	4.16869	0.279392	0.182082	4.89299	0.0518556	9.79205	1.65632	0.189358	0.00282267	1.30221	0.633034	7.70026	4.4119	3.69098	2.45139	0.0127714	3.48104	0.537688	0.199656	3.47627	0.7084
FS30	6.22137	4.81e-05	18.9137	1.35893	5.53534	0.167547	5.39806	5.6109	7.3065	0.151239	2.21327	0.89022	3.51402	0.476081	3.73982	0.886824	0.417816	4.96536	0.12801	1.2898	1.42971	0.124639	0.0161819	1.08271	0.656606	7.94035	4.46183	2.83401	2.81563	0.0341714	4.51044	0.621002	0.165963	3.48891	0.632965
FS31	8.01408	7.4e-05	12.2159	0.623426	2.78954	0.430773	4.27335	9.11056	4.0762	0.134247	3.27221	0.604964	3.68752	1.03519	4.18078	1.1571	1.36261	3.50214	0.0246081	0.356544	0.998097	0.0133862	0.0088071	0.756184	0.485179	12.3061	7.57158	1.9204	4.07087	0.133937	3.81699	1.07666	0.194701	5.55161	0.243694
FS32	9.29141	0	12.9906	0.863282	4.34102	0.161262	5.49616	6.46828	5.43777	0.360124	2.62648	0.884552	4.95205	1.15212	3.21701	2.22157	2.05907	3.6021	0.0638772	0.392397	1.57755	0.0227432	6.9e-05	1.17612	0.383035	7.83314	3.62766	2.00328	4.60769	0.0777752	4.5676	1.44371	0.218438	5.6603	0.219782
FS33	9.48263	1.53e-05	14.5911	0.671381	5.05085	0.149972	5.61933	6.3722	5.13917	0.203804	2.61977	1.64903	4.71743	1.12267	3.36775	2.25213	1.41964	3.28329	0.168233	0.718659	1.47219	0.0486318	0.00187744	1.26953	0.285331	6.93008	3.65442	2.32578	3.93503	0.0556099	4.69221	1.37647	0.194111	4.81953	0.340085
FS34	7.28607	0.000205688	18.7981	1.60396	6.03951	0.208997	5.16754	6.14396	7.72095	0.147544	2.72027	0.380527	2.88766	0.232718	3.73021	0.313724	0.357983	5.24203	0.0484652	0.623131	1.40231	0.00282277	0.000359953	0.740406	0.998053	9.68571	4.42613	2.43522	2.22956	0.0176638	3.31771	0.903938	0.139954	3.73869	0.307917
FS35	6.24806	0	7.22499	0.938615	4.46172	0.0757144	4.29476	3.88469	7.75549	0.0728907	1.47853	0.816531	2.60413	0.0450889	2.42689	0.138568	0.186415	2.89256	2.34892	33.1783	0.533401	0.00404938	0	0.525355	0.763545	5.84389	2.93309	1.64275	0.727257	0.00039243	2.41911	0.405925	0.132207	2.18049	0.815717
FS36	7.66289	0	18.7849	1.12013	6.59593	0.229921	5.66531	5.7753	9.36725	0.102125	2.16782	0.812982	4.1609	0.174922	3.39447	0.266941	0.301137	3.72591	0.172534	1.26803	1.00977	0.00119589	0	0.582804	1.00944	8.6898	4.3876	2.25287	1.74976	0.00251629	3.43929	0.559174	0.162934	3.25085	1.15257
FS37	8.50507	0	9.54487	1.299	5.43009	0.124269	5.89387	5.24661	10.8678	0.112818	2.11576	0.889852	3.62479	0.0671684	3.49524	0.227514	0.271079	4.22696	0.886791	11.9947	0.690335	0.00641885	0.000184745	0.697437	1.02669	8.39841	3.99598	1.9166	1.085	0.0020343	2.96352	0.525453	0.2227	2.60458	1.04044
FS38	7.70918	0.00296388	17.2866	1.40761	5.60999	0.222526	5.60972	6.02404	8.87111	0.112375	2.29865	0.796671	3.40549	0.20805	3.68735	0.204635	0.338016	4.11309	0.331848	3.47881	1.19638	0.000994544	2.27e-05	0.573774	1.12557	8.94018	4.2166	2.01686	1.81871	0.000945897	3.48999	0.743234	0.16808	3.30831	0.681651
FS39	5.21959	0	18.4871	1.1468	4.43189	0.358805	4.65789	4.73653	7.75437	0.166139	1.9143	0.595232	3.16352	0.378462	3.27057	0.26071	0.256318	3.80684	0.026139	0.667583	1.51969	2.72421	0.0979892	0.687364	0.669583	8.1713	4.85887	2.45523	8.39761	0.0373386	3.30348	0.58482	0.132239	4.47655	0.584925
FS40	8.95359	0	13.0797	1.1552	4.61068	0.200181	5.62141	7.89215	6.16629	0.048933	2.67863	0.655346	3.64429	0.679983	3.96473	1.23301	1.03783	4.24755	0.0239973	0.541233	1.59569	0.00476708	0.000676687	0.701373	0.385884	8.39383	4.2551	1.91632	4.40147	0.068413	4.7999	1.11559	0.279792	5.43288	0.21362
FS41	9.07034	2.44e-05	10.9571	1.05175	4.67312	0.188784	5.55712	7.55391	6.12656	0.0351446	2.6657	0.518654	5.5769	0.635738	3.95006	1.44919	0.87598	3.74293	0.0262842	0.408573	1.56858	0.00943349	0.001568	0.767412	0.558908	8.69291	4.14374	1.93338	4.01724	0.0637414	5.29197	1.09112	0.290184	6.33228	0.173689
FS42	7.61256	0	19.4641	1.13302	8.14954	0.227071	5.6457	5.3781	7.65716	0.10749	2.10332	0.780559	3.79059	0.148624	3.01353	0.43112	0.296695	3.59762	0.201031	1.74712	0.987086	9.44e-05	4.01e-05	0.71141	1.01086	7.84854	3.51634	2.18092	2.06975	0.00465093	3.18915	0.507843	0.158688	4.92396	1.40576
FS43	7.7229	0	18.8547	1.0653	8.75162	0.210828	5.53905	5.35071	7.17143	0.109418	2.08363	1.09016	3.91547	0.247164	3.00941	0.575378	0.331637	3.48954	0.210505	1.5972	1.02875	0.00033386	0	0.818278	0.946531	7.62533	3.53102	2.30004	2.11463	0.012384	3.33474	0.581187	0.141451	4.94064	1.29859
FS44	7.92195	0.000108306	13.9805	1.23127	4.92598	0.498827	5.01314	6.62946	6.52145	0.057112	2.54847	0.654209	3.17225	0.292183	5.47036	1.04137	0.678941	4.56513	0.0395767	1.0549	1.54576	0.316378	0.068299	0.63635	0.470893	9.3377	5.17435	2.52376	3.43302	0.0460249	4.1809	0.68469	0.161424	4.46653	0.656754
FS45	7.86976	3.68e-05	13.8792	1.18169	4.87147	0.522895	4.90824	6.80088	6.34206	0.0522986	2.60386	0.651556	3.18518	0.296708	5.68354	1.10314	0.683125	4.50717	0.0395697	1.02262	1.51831	0.315129	0.0704559	0.599065	0.474105	9.35344	5.42546	2.59588	3.35474	0.0503083	4.08747	0.687585	0.157562	4.44856	0.656926
FS46	5.91784	0	15.1772	0.867322	4.41758	0.507728	4.33802	4.88838	6.06556	0.121204	2.25059	0.751194	2.67725	0.415935	3.16254	0.572309	0.544891	3.75726	0.0842584	0.920015	1.05432	2.91627	0.132212	0.83635	0.465939	8.76915	5.33361	2.17463	11.7578	0.0302112	3.73677	0.651012	0.110073	3.9657	0.628816
FS47	4.92258	0	17.9293	1.39294	4.96989	0.31294	4.76869	4.41683	7.69225	0.217999	2.20642	0.566273	2.91891	0.367594	3.15563	0.319518	0.207762	4.05889	0.0272456	1.60443	1.43827	1.39988	0.0732593	1.07668	0.760397	8.44901	4.15743	2.75809	8.77036	0.0257029	3.4524	0.631605	0.112299	4.08123	0.757333
FS48	5.75621	0.000193708	18.5567	1.37021	5.15878	0.280505	4.88398	4.83655	7.17364	0.183883	2.32031	0.649613	3.2425	0.457328	3.32878	0.423101	0.281244	4.1323	0.0246331	1.53533	1.49376	1.39083	0.239037	1.26385	0.823226	8.09197	4.23453	3.21594	4.96257	0.100376	3.97827	0.784569	0.128999	3.96946	0.726831
FS49	7.40885	0.000167171	15.3932	1.17436	5.07357	0.218223	5.26975	7.17001	6.97227	0.154406	2.79688	0.90581	3.71455	0.498606	3.55568	0.556964	0.64977	4.03338	0.0595116	1.24849	1.32144	0.311418	0.02614	1.04071	0.583553	8.77541	5.39987	2.43251	3.90761	0.0357259	4.10153	0.984028	0.145947	3.43016	0.649469
FS50	5.74573	0	16.9329	1.4342	5.14171	0.236623	4.96584	5.32747	7.30006	0.151003	2.26533	0.643952	3.0718	0.365668	3.52622	0.396281	0.348479	4.3073	0.0571185	1.0374	1.55569	1.40706	0.0485186	1.09909	0.850803	8.79227	4.6738	2.69263	6.36663	0.0177888	3.93455	0.688975	0.133302	3.84143	0.642373
FS51	8.63625	3.97e-05	18.1118	0.526219	6.07273	0.0700898	5.3537	5.82352	4.69401	0.126711	2.5164	2.03176	4.52286	0.775182	2.61501	2.32676	1.57899	2.83945	0.209506	0.865901	1.1595	0.0114869	0.000211579	1.24377	0.22005	5.89205	3.66618	2.86602	4.3764	0.048218	5.37451	1.24155	0.0956679	3.53583	0.571711
FS52	6.92191	1.54e-05	18.4415	1.20033	5.93987	0.162637	5.24857	5.56955	7.09438	0.139205	2.25628	0.893588	3.48249	0.518678	3.4418	0.855682	0.596385	4.17994	0.139231	1.12414	1.41703	0.385917	0.0112569	1.13775	0.68815	7.35969	4.03568	2.76594	4.29386	0.0216123	4.37479	0.841056	0.138522	3.51005	0.812482
FS53	7.25072	3.95e-05	18.9711	1.28316	5.57846	0.243801	5.18539	5.62297	6.81592	0.162156	2.43951	0.858477	3.43681	0.471855	3.33906	0.556803	0.49375	4.35332	0.115568	1.42105	1.27769	0.420026	0.0458329	1.11624	0.753815	8.0754	3.96455	2.82084	3.54103	0.0329362	4.03351	0.740331	0.136041	3.32486	1.11699
FS54	5.36902	3.5e-05	15.2741	1.40002	7.75885	0.239356	5.4195	4.88969	8.28802	0.151121	2.11621	0.729937	3.92552	0.27181	3.06178	0.473131	0.274135	6.06853	0.0277291	0.31046	1.10035	0.00556889	3.5e-05	1.44552	0.672822	10.4681	4.60807	2.58341	1.78814	0.00885165	4.86885	0.581548	0.181068	4.88147	0.757213
FS55	8.11211	1.55e-05	11.1194	0.963355	3.86542	0.12939	5.47901	9.27749	6.34134	0.0256226	3.16694	0.817413	3.23933	0.956393	4.1053	0.484279	1.80147	4.00659	0.0193529	0.712311	1.93642	0.0160311	0.000743348	0.803778	0.164225	7.07253	4.20204	1.77179	4.30917	0.070504	5.30457	1.1298	0.365454	8.115	0.115451
FS56	8.76852	2.85e-05	11.1361	0.93982	3.90735	0.181261	5.22876	8.00351	5.97979	0.0454403	2.76851	0.683577	4.86265	0.896931	3.89401	1.34336	1.10054	3.58456	0.0118512	0.422356	1.40701	0.0129452	0.00367354	0.69849	0.355232	9.07598	4.75913	1.85296	4.6005	0.104805	5.11274	1.19726	0.308341	6.55186	0.200191
FS57	7.68728	3.56e-05	17.5514	1.11799	5.95584	0.162114	5.31909	5.74989	6.50147	0.1585	2.39313	1.21341	3.75411	0.594184	3.23841	1.12505	0.876588	4.45826	0.0965582	1.0244	1.33312	0.0173003	0.00120885	1.1442	0.508496	7.49473	3.9578	2.71408	3.85143	0.0318852	4.5445	0.904919	0.134357	3.47643	0.907844
FS58	8.77481	0.000166017	15.6187	1.0146	5.52911	0.173203	5.66532	6.8201	5.64314	0.829077	2.71977	1.71908	3.45494	0.897219	3.44218	1.09001	0.960594	3.81909	0.0737682	0.646817	1.48866	0.00553217	0.00038978	1.01898	0.543482	7.81085	4.37005	2.52505	3.07107	0.045051	4.39982	1.07747	0.1668	3.75135	0.833749
FS59	5.91417	0	14.0078	0.86036	4.54485	0.361412	4.25794	5.92033	6.259	0.0873478	2.36414	0.743261	2.60361	0.317586	3.50941	0.598915	0.542108	3.74165	0.156231	2.75591	1.04215	2.71033	0.151264	0.759005	0.581189	9.65578	6.51207	2.01155	7.84668	0.0681389	3.98409	0.685343	0.147139	3.89367	0.405592
FS60	8.91127	0	12.2064	1.47804	6.11497	0.135764	6.30107	6.06202	10.9384	0.114988	2.44475	1.3959	4.10587	0.105796	3.90619	0.37597	0.394497	4.97474	0.114923	0.714644	0.83718	0.00787853	2.49e-05	0.729025	1.1844	9.58851	4.57811	2.32965	1.36835	0.000248831	3.33006	0.682165	0.246591	3.29936	1.02217
FS61	9.20871	8.77e-05	13.5779	1.00206	4.80801	0.150604	5.73536	6.99385	5.64228	0.0492136	2.63716	0.793055	5.31112	0.940741	3.13957	0.399957	1.21646	3.52935	0.0364402	0.548763	1.50783	0.249456	0.0215085	0.893587	0.246884	7.95233	4.16406	1.85921	5.03791	0.0604254	4.97929	1.43191	0.255723	5.32038	0.298783
FS62	6.05016	0.000451637	12.6129	0.693284	3.44633	0.582314	3.89042	4.41596	4.2161	0.103128	2.0089	0.736245	2.91432	0.50923	2.50303	0.781766	0.624864	2.84296	0.0978065	0.974179	0.970489	7.48913	0.277471	0.658418	0.366175	8.28373	6.44133	1.44685	14.9345	0.0695719	3.0868	0.847597	0.119554	4.79219	0.211868

## Sheet: Sheet3
SampleID	Bacterial checkpoint control	Tartronate-semialdehyde related area (links to pyridoxine and aldorate metabolism)	-	A bicyclomycin resistance protein, a helicase, and a pseudouridine synthase	ABC transporters	ATP synthases	Acid stress	Adhesion	Alanine, serine, and glycine	Aminosugars	Anaerobic degradation of aromatic compounds	Arabinose	Arginine; urea cycle, polyamines	Aromatic amino acids and derivatives	Bacterial cytostatics, differentiation factors and antibiotics	Bacteriocins, ribosomally synthesized antibacterial peptides	Bacteriophage integration/excision/lysogeny	Bacteriophage structural proteins	Biologically active compounds in metazoan cell defence and differentiation	Biosynthesis of galactoglycans and related lipopolysacharides	Biosynthesis of phenylpropanoids	Biotin	Branched-chain amino acids	CO2 fixation	CRISPRs and associated hypotheticals	CRISPs	Capsular and extracellular polysacchrides	Carotenoid biosynthesis	Catabolism of an unknown compound	Cell Division	Cell wall of Mycobacteria	Central carbohydrate metabolism	Chemotaxis, response regulators	Choline bitartrate degradation, putative	Chromosome Replication	Coenzyme A	Coenzyme B	Coenzyme F420	Coenzyme M	Cold shock	Cytochrome biogenesis	D-tyrosyl-tRNA(Tyr) deacylase (EC 3.1.-.-) cluster	DNA metabolism	DNA polymerase III epsilon cluster	DNA recombination	DNA repair	DNA replication	DNA uptake, competence	Degradation of Polyphenols (?)
FS00a	0.0316313	0.0258114	22.4489	0.0537231	1.49507	0.393182	0.068407	0.605995	0.654675	0.630327	0.00852591	0	1.65837	1.20847	0.00300898	0.297011	0.118232	0.0619264	0.00274645	0.0279044	0.0252534	0.38286	0.769553	0.240428	0.104908	0.20056	1.94854	0.00157222	0.00175318	0.745578	2.47e-05	3.04271	0.00496747	0.0532353	0.0854615	0.397462	0	0	0	0.0355328	0.145427	0.0293358	0.00868582	0.0584103	0.0598646	2.86281	1.68032	0.632492	2.08e-05
FS00b	0.061621	0.0121816	21.8817	0.0254808	1.5329	0.47728	0.133188	0.342655	0.652453	0.263479	0.0111552	0	1.45806	1.34858	0.000881022	0.360463	0.153435	0.0470562	0.00348055	0.0211279	0.00997765	0.27519	0.884105	0.259164	0.0354405	0.263559	2.02258	0.00114009	0.00447086	1.08379	1.31e-05	2.67546	0.00140306	0.0188783	0.0331895	0.50961	0	0	5.26e-05	0.0284294	0.130961	0.0372831	0.00513946	0.0318124	0.0806646	3.46769	2.12625	1.15708	3.78e-05
FS07	0.0164208	0.000774181	19.6234	0.000203732	1.72058	0.565618	0.005623	0.207894	0.37288	0.394297	0	0	1.05167	0.504	0.000529703	0.15876	0.00771464	0.0187257	0	0.0584595	0.00605966	0.258188	0.367695	0.198452	0.0981797	0.282595	1.25874	0.00265564	0.00141254	1.35156	0.000441419	3.6688	0.00385461	0	0.000244478	0.476154	0	8.15e-05	0	0.0380164	0.0681137	0.0300296	0.00452285	0.0203777	0.103435	3.9758	2.28823	0.92588	0.000328784
FS01	0.0043554	0.000498703	20.6646	0.00133867	0.82601	0.565615	0.00205892	0.069484	0.700348	0.212654	0.00442664	2.83e-05	1.14032	1.13796	0.0144803	0.21026	0.0126325	0.00226254	0.00241594	0.0621718	0.0335128	0.432318	0.930061	0.309374	0.0114039	0.108398	1.06659	0.135213	0.00220598	0.736131	0.000113127	3.8923	0.0122435	0.0012664	0.0487013	0.432464	0	0	5.66e-05	0.0390289	0.0584632	0.0243638	0.00353369	0.0536327	0.096154	3.10624	1.81782	0.296636	0.000335665
FS02	0.0166579	0.00103232	19.6592	1.56e-05	1.61792	0.575673	0.00600625	0.232963	0.3844	0.254971	4.27e-06	0	1.14262	0.499797	0.000422314	0.223385	0.00911886	0.0373983	0	0.0479287	0.00573487	0.167941	0.167906	0.199017	0.05846	0.186905	1.38428	0.00946224	0.00192388	1.25551	0.000140771	3.63994	0.00313138	4.69e-05	0	0.436589	0	0	4.69e-05	0.0555578	0.065881	0.0303523	0.00626433	0.027843	0.119689	4.18159	2.2639	1.12086	0.000326232
FS03	0.0235956	0.00173615	20.3662	0.000934851	1.03387	0.74763	0.00262649	0.187886	0.463517	0.343359	0.000178796	0	0.728987	0.403451	0.00828011	0.147614	0.0118637	0.00897754	0.000174357	0.0470111	0.0278437	0.32779	0.283551	0.212052	0.00784533	0.194928	1.51026	0.105895	0.000311617	1.08583	0.000578717	4.20755	0.00207003	2.97e-05	0.0141341	0.521556	0	0	0	0.0570259	0.0813525	0.00701399	0.00104614	0.0289073	0.225254	4.02869	2.05216	0.446506	9.54e-05
FS05	0.011976	0.00101206	19.8925	0.00354221	1.36189	0.553035	0.00303618	0.261365	0.587733	0.304319	0.0020585	0.000168677	1.35899	0.778846	0	0.643479	0.049591	0.0211521	0.0021809	0.070352	0.00503219	0.232789	0.369367	0.180765	0.00520087	0.106463	1.61282	0.0175015	0.00236147	0.943431	0.000168677	4.01883	0.00120885	5.95e-05	0.00691575	0.449768	0	0	0	0.0473982	0.0531753	0.0466464	0.0102732	0.023483	0.0657837	3.81618	2.45678	0.904941	0.00100644
FS06	0.00158122	0	10.8572	0.000632489	0.0943199	1.23137	0	0.0101198	0.714949	0.0328166	0.000592431	0	0.505798	1.23048	0.0123335	0.0292795	0.00252996	0.00252996	0.00439806	0.00400576	0.0236867	0.207721	1.55115	0.621724	0.00221371	0.00632489	0.154976	0.000154985	0.00229277	0.0981637	0	4.49835	0	0	0.00158122	0.390083	0	0	0	0.00347869	0.0151797	0.00204241	0.000579782	0.00287958	0.0122011	0.71734	0.794728	0.0578976	0
FS08	0.011576	0	18.4839	1.98e-05	1.2003	0.361498	0.00301292	0.269131	0.663217	0.304113	0	0	0.943063	0.730188	0.000475724	1.07647	0.00832517	0.025993	5.29e-05	0.0388332	0.0171247	0.15055	0.0896536	0.247793	7.27e-05	0.00868857	1.81368	0.0552069	0.00225308	0.971482	0.00173771	4.53946	0.00270106	0	0.00329043	0.414621	0	0	0	0.0743319	0.0688545	0.0254116	0.00305256	0.0438372	0.0486102	3.37306	1.80932	1.24976	0.00143246
FS09	0.00213503	0.00791353	20.2791	0.0391547	1.05384	0.564528	0.000711678	0.125374	0.692128	0.20339	0.0107919	0	1.31226	1.12166	0.0226119	0.144761	0.0680299	0.0149301	0.00757916	0.0503646	0.0252822	0.522631	1.08341	0.270151	0.0239922	0.0266017	0.96166	0.074822	0.00139101	0.4121	0	3.86658	0.00543001	0.00186222	0.060277	0.448795	0	0	0	0.0365544	0.0482216	0.0121917	0.00625137	0.0585668	0.0431062	2.30721	1.48278	0.226289	0.000247607
FS10	0.000223046	0.0167386	21.3135	0.0957334	1.55926	0.330797	0.000202769	0.491438	0.740245	0.776875	0.0747775	0	1.91136	0.993749	0.0128748	0.169335	0.139475	0.0380922	0.00523731	0.065597	0.012769	0.434083	0.740665	0.344912	0.028447	0.00237385	1.62216	0.00288885	4.73e-05	0.443463	0	3.27243	0.00376643	0.00572132	0.115619	0.373042	0	0	0	0.050672	0.105437	0.0244858	0.0172113	0.106109	0.049776	2.6027	1.1403	0.143404	0.000115511
FS11	0.00149859	0.00469958	21.0576	0.0103323	1.52741	0.304409	0.00032969	0.0627137	0.664284	0.216393	0.0416378	5.99e-05	2.45623	1.27375	0.063848	0.194047	0.040342	0.0115606	0.00299767	0.0737558	0.0234956	0.910609	1.18602	0.28204	0.0193318	0.00596439	1.45503	0.00326734	0.0107899	0.504605	0.000359662	3.43037	0.0244445	0.00397788	0.0427398	0.314553	0	0	0	0.0588347	0.139209	0.0111472	0.0211839	0.133315	0.0723491	2.70115	1.0986	0.255179	0.000436204
FS12	0.0278675	0	26.6427	3.57e-05	1.99651	0.475424	0.00121318	0.280606	0.351778	0.298824	0	0	1.59903	0.907648	0.0003925	0.22936	0.339263	0.0823768	0.000283331	0.123792	0.000356818	0.728723	0.456495	0.11595	0.000178409	0.00520954	1.99195	0.00262816	0.000249773	1.1245	0.000142727	3.32031	0	0	0	0.369165	0	0	0	0.192075	0.0794217	0.0372314	0.00399636	0.0137419	0.0550553	3.11	1.9647	0.79785	0
FS13	0.00242435	0.0162125	22.7386	0.0493826	1.27244	0.469319	0.000358531	0.343341	0.635765	0.584145	0.0332543	0	1.66567	1.15392	0.0124632	0.111484	0.0965984	0.0033975	0.0100679	0.0691094	0.0436103	0.520205	0.651048	0.236173	0.0153656	0.0550771	1.66077	0.123388	0.00117803	0.514677	6.83e-05	3.71054	0.00348002	9.49e-05	0.0871286	0.364161	0	0	0.00136583	0.0512528	0.112104	0.0153106	0.0112117	0.0727343	0.0608713	2.92594	1.72254	0.141108	0.000137665
FS16	0.0184346	0.000215321	20.2459	0.000713137	1.32147	0.749132	0.00862895	0.169719	0.693094	0.281948	0.00228006	0.00455813	1.16154	0.869976	0.00135496	0.226119	0.0182206	0.0264605	0.000923393	0.103955	0.00282283	0.313853	0.5645	0.418529	0.00764661	0.0660204	1.5831	0.0130203	0.00471264	1.01253	0.000160456	3.93595	0.00233552	3.89e-05	0.00249598	0.507201	0	0.000213941	0.000463539	0.0503118	0.116087	0.0150977	0.00574296	0.0362115	0.153097	4.02635	2.20232	0.572723	0.000160456
FS17	0.00504336	0.0118711	20.7574	0.0546701	1.60951	0.576756	0.00108072	0.130438	0.618457	0.371522	0.0219265	0.00018012	1.73484	1.02336	0.00997464	0.154547	0.0399166	0.0202859	0.00535407	0.144928	0.00868149	0.527327	0.916484	0.398913	0.0133067	0.0352056	1.18678	0.00862115	0.00456304	0.574968	0.00106707	3.72284	0.00426584	0.00695894	0.0623215	0.425492	0	0.00138092	0.001501	0.0368645	0.15015	0.0155822	0.00882781	0.0691906	0.0996357	3.12394	1.64303	0.306687	0.00140687
FS19	0.000841975	0.0187985	21.9294	0.0485969	1.58862	0.423593	0.000378463	0.126589	0.633105	0.279619	0.0260179	4.47e-05	1.93653	1.07877	0.014281	0.12829	0.0912267	0.037835	0.00579234	0.0992329	0.0123167	0.610562	1.10308	0.286009	0.0104239	0.0165576	1.27797	0.00272093	0.00164568	0.520202	0.000708024	3.70545	0.0198578	0.000466321	0.0660567	0.440209	0	0.000790946	0.000267901	0.0589382	0.122224	0.0217975	0.0166274	0.141859	0.0677402	2.73437	1.40685	0.171421	0.000621804
FS22	0.00897833	0	18.1472	0.00134675	0.977706	0.923336	0.0026935	0.198795	0.451043	0.274899	0.000628785	0	0.973726	0.776663	0.000448916	0.589395	0.0185702	0.0122704	0.000798073	0.0642985	0.00616353	0.452719	0.421342	0.633509	0.0374845	0.189667	2.45505	0.0127963	0.00523736	1.0121	0.000448916	3.5894	0.000493808	0	0.00374097	0.50308	0	0	0	0.0610526	0.102022	0.0251122	0.00416711	0.0251015	0.0690601	3.08637	1.89032	1.09821	0.000510019
FS23	0.014281	0.00100807	20.9091	0.00224908	0.967001	0.625009	0.00642643	0.166081	0.530124	0.422039	0.00277651	6.21e-05	1.42501	0.945481	0.00154193	0.233174	0.102868	0.0713868	0.00568296	0.221966	0.00494223	0.472959	0.50895	0.208416	0.0133206	0.14762	1.57997	0.00803657	0.00254574	0.790995	0.00149019	3.30857	0.000505008	0.00235707	0.0371305	0.489798	0.000993458	0.00157297	0.000697786	0.0434993	0.114852	0.0271144	0.00601323	0.0579023	0.115726	3.8573	2.20176	0.570868	0.000139705
FS24	0.0168495	0.00183583	19.599	0.010922	1.25112	0.60604	0.0147637	0.171689	0.596347	0.300646	0.00168277	3.41e-05	1.22676	0.962585	0.00105862	0.23279	0.0371312	0.0385012	0.000368889	0.0652426	0.00249628	0.290622	0.902245	0.130099	0.00255263	0.0735994	1.99934	0.00125406	0.00743307	0.98919	0.000256117	3.5961	0.00215252	0.000117941	0.0127717	0.581065	0	0.000182127	6.83e-05	0.0497549	0.0774223	0.0342231	0.00891115	0.0439594	0.111709	3.62483	2.18583	0.827064	5.41e-05
FS25	0.0255345	0.000192609	19.1627	8.25e-05	2.05255	0.563878	0.00245577	0.362862	0.371228	0.314303	3.35e-05	1.38e-05	1.33929	1.10154	0.000715406	0.261157	0.26341	0.144561	6.88e-05	0.0714535	1.83e-05	0.333082	0.566762	0.124383	8.25e-05	0.000908016	1.93497	0.00289431	0.00044025	1.09937	8.25e-05	3.2899	6.65e-05	0	8.25e-05	0.263531	0	4.59e-05	0	0.0851058	0.103065	0.0430697	0.00500647	0.00724762	0.0532045	3.3918	2.57465	0.644631	0
FS26	0.000547902	0.000730536	12.274	0.000730536	0.096844	1.19273	0.000365268	0.0116886	1.10977	0.0498771	0.00127844	0.000456585	0.854719	1.54637	0.00237424	0.016978	0.00474849	0.00156761	0.00154935	0.0211769	0.00578341	0.212425	2.13495	0.505411	0.000639219	0.0117799	0.197166	0.00348603	0.000547902	0.107585	9.13e-05	5.75036	0.00112624	6.09e-05	0.00401795	0.262764	0	0.000182634	0.000182634	0.00383532	0.00629174	0.00456585	0.000629534	0.00923875	0.0161106	0.968216	1.03716	0.0479118	0.000547902
FS27	0.0161727	0.00055481	20.7165	0.00142401	0.901722	0.703958	0.00374497	0.180639	0.541324	0.162728	0.000907299	0	1.35787	0.53295	0.000166443	0.459277	0.0172823	0.0226298	0.000159046	0.0360032	0.00834804	0.181382	0.398215	0.0433949	0.000245041	0.0239724	1.73837	0.00013431	0.000869202	1.40929	0.00558509	3.73514	0.000124832	9.25e-06	0.00255213	0.582014	0	0	0	0.0711544	0.0254417	0.0864766	0.0154958	0.0122186	0.0973015	4.46611	2.86008	0.889039	0
FS28	0.00971199	0.00655855	20.2991	0.0231358	1.23419	0.603496	0.00265056	0.235952	0.430511	0.434072	0.00964929	0	1.3237	0.707727	0.00275713	0.154263	0.0665743	0.036337	0.00253684	0.115345	0.00352638	0.335597	0.44952	0.31197	0.00872393	0.189482	1.3257	0.00549476	0.00153773	0.905274	0.00118702	3.25641	0.00135293	0.000370045	0.033992	0.464482	0	0.000323733	0.0003642	0.0462938	0.0810906	0.0263491	0.00648967	0.0464679	0.0872436	3.43939	2.04701	0.834747	0.000443447
FS29	0.0155313	0.00191207	19.7633	0.000782749	1.16811	0.506392	0.00538029	0.197353	0.336181	0.475867	0.000608362	0	0.993694	0.376413	0.000715606	0.178136	0.024843	0.0252308	0.00072444	0.069675	0.00865353	0.28971	0.169168	0.190304	0.012183	0.196827	1.33747	0.013674	0.000795117	0.937734	0.00121918	3.03859	0.00197896	5.3e-05	0.00657297	0.411391	0	0	0	0.0369995	0.0591934	0.0135019	0.003732	0.0215604	0.122592	3.42142	1.88715	0.858956	0.000287757
FS30	0.0151502	0.0100641	20.2891	0.0201184	1.38672	0.536996	0.00331862	0.246468	0.403856	0.323498	0.0100595	4.81e-05	1.32782	0.566902	0.00199438	0.234395	0.0528706	0.033753	0.00136329	0.0580666	0.0222789	0.198945	0.286824	0.272017	0.0197618	0.230337	1.44879	0.00351866	0.000288576	1.01928	0.00024048	3.33866	0.000577152	0.000638664	0.0265009	0.439959	0	0	0	0.144192	0.0694442	0.0163077	0.00769791	0.0314434	0.080678	3.64089	1.96722	0.639742	0.000558543
FS31	0.000814101	0.00724384	19.2347	0.0024423	0.853833	0.502865	0.001326	0.0326627	0.622009	0.0798784	0.0039913	7.4e-05	0.908758	1.14096	0.0104353	0.102374	0.0170961	0.00588373	0.0021525	0.150451	0.0523795	0.478106	1.14007	0.359354	0.0069137	0.103582	0.763592	0.167787	0.000888111	0.396799	0.000296037	4.91276	0.00551615	0.000148018	0.046116	0.41617	0	0	0	0.0287896	0.0581556	0.00400513	0.000394716	0.0400506	0.0485637	1.92325	1.39137	0.0959084	0.00607616
FS32	0.000528639	0.00806279	23.5329	0.00833451	1.9455	0.392618	0.00292806	0.0696533	0.506869	0.13262	0.0135146	0	1.67407	1.03318	0.00417165	0.132431	0.0427163	0.0125877	0.00495129	0.263149	0.042581	0.634011	1.14637	0.33952	0.0105658	0.22392	1.33115	0.103095	0.00235206	0.58053	0.000264319	4.36178	0.007653	0.000168551	0.0354648	0.406587	0.000291134	0	4.98e-05	0.0403145	0.159116	0.0156364	0.00093163	0.0656511	0.0848858	2.68974	1.50871	0.171985	0.00971211
FS33	0.00073266	0.0181368	22.2611	0.0344316	1.88494	0.409561	0.00103794	0.180612	0.584802	0.258678	0.0320299	1.53e-05	1.96451	1.04609	0.00971113	0.124112	0.123804	0.0244296	0.00816908	0.173927	0.0263757	0.62321	1.0444	0.328725	0.0163271	0.129594	1.2767	0.0633147	0.000727572	0.554668	0.000396857	3.94618	0.0111853	0.00461118	0.0583075	0.422722	0.000213692	0.000183165	0.000183165	0.0437459	0.122647	0.00588809	0.0131165	0.0995436	0.0682893	2.63951	1.47384	0.165208	0.00203473
FS34	0.0075076	0	20.3113	0.000514219	1.01971	0.653286	0.00142839	0.135299	0.582071	0.277492	0.000622476	0.000205688	1.17665	0.614139	0.00025711	0.122712	0.0293448	0.0162408	0.000908454	0.110465	0.00906434	0.49421	0.571442	0.109107	0.00238255	0.0459541	1.29186	0.0443193	0.00147409	0.679655	0.000411375	4.40717	0.000719907	0	0.0149124	0.485395	0	0.000205688	0.0513191	0.0262252	0.0630204	0.0651118	0.00176549	0.0276791	0.106471	3.98673	2.74642	0.406937	0
FS35	0.0301734	0	14.3679	2.13e-05	1.16109	0.356098	0.113746	0.145489	0.313267	0.0590573	3.19e-05	0	1.09545	0.883743	0	0.227236	0.0950544	1.50326	5.67e-05	0.0145848	6.38e-05	0.140575	0.651913	0.136098	0.0810918	1.05249	1.64695	0.00654425	2.13e-05	0.834561	2.13e-05	1.21592	0	0	0.000616271	0.352246	0	0	0	0.0290497	0.039614	0.0383649	0.00119004	0.00375075	0.0626446	2.73804	1.63395	1.3972	0
FS36	0.0284068	0	21.409	0	2.29931	0.526911	0.0483232	0.362968	0.396935	0.440489	3.25e-05	0	1.24898	1.20581	0.000389703	0.293176	0.133022	0.0348678	0.000309597	0.126326	0.000151551	0.239078	0.560004	0.223089	0.000833531	0.00894152	2.40483	0.00451747	0.00320693	1.16986	0.000373465	3.59846	3.25e-05	0	0.00246812	0.451636	0	0	3.25e-05	0.0915477	0.104276	0.0362967	0.00331248	0.00818794	0.0929875	3.46341	2.23006	0.911089	0
FS37	0.0391339	4.11e-05	19.0746	4.11e-05	1.68372	0.580797	0.145526	0.197708	0.403027	0.0984771	2.22e-05	0	1.48648	1.25841	0	0.303805	0.328046	0.256188	0.000541283	0.0256419	0.000153954	0.194795	0.857398	0.180953	0.000952805	1.1645	1.99655	0.00569168	6.16e-05	1.03653	0.000102636	1.66159	2.05e-05	1.03e-05	0.00217588	0.444301	0	0	0	0.0292513	0.0586761	0.0586348	0.00119058	0.00634176	0.0859806	4.11321	2.38613	1.77851	1.37e-05
FS38	0.0200642	0	21.5218	0	1.85679	0.673033	0.0411169	0.221908	0.431983	0.308222	0.000408473	0.00296388	1.15312	1.29958	5.75e-05	0.201412	0.142528	0.126588	0.000293895	0.0620292	0.000154866	0.226054	0.731546	0.14055	0.000309732	0.0312376	1.74523	0.00303759	0.00312754	1.09482	0.000133714	3.28448	0.000351282	0.000104801	0.00020397	0.568479	0	0	4.53e-05	0.0453267	0.0710545	0.0476271	0.00408283	0.00537936	0.10656	3.61878	2.52437	0.866821	0
FS39	0.0115802	0.00236769	19.1206	0.000129147	1.41538	1.46022	0.00408965	0.188647	0.372804	0.218388	0	0	1.2411	0.47309	0.00430489	0.156298	0.00964295	0.01555	0.000380265	0.0509984	0.0265964	0.12876	0.162736	1.07038	0.0472332	0.204388	0.914319	0.0261279	0.00215244	1.0283	0.000473538	3.53198	0.00241074	0	0.00800709	0.353898	0	0.000172196	0	0.022859	0.114707	0.029366	0.00266186	0.0291422	0.0755808	3.52743	1.70984	0.645854	0.000489732
FS40	0.00595484	0.000366915	22.0475	0.00137844	0.588836	0.551317	0.000992474	0.0629168	0.74916	0.156866	0.000210525	0	1.1661	1.11569	0.00944354	0.108864	0.0191427	0.0032907	0.00203439	0.115155	0.0536773	0.611993	0.734952	0.283722	0.0154168	0.0476504	1.04463	0.288849	0.000406012	0.617572	0.000245612	4.93736	0.0049348	0	0.0479395	0.52362	0	0.00177442	0.0159698	0.0414132	0.0901454	0.0222211	0.00131778	0.0530726	0.11773	3.22698	2.02099	0.198379	7.62e-05
FS41	0.00185235	0.000731192	23.1431	0.000686747	0.687616	0.637145	0.000384553	0.0337507	0.681197	0.257271	0.00155432	2.44e-05	1.08871	1.25218	0.00350972	0.121883	0.021692	0.00335536	0.000923855	0.0924689	0.0561068	0.644313	0.774306	0.22009	0.0156638	0.0431728	1.23709	0.350377	0.00165737	0.622608	4.87e-05	4.33837	0.000682446	3.25e-05	0.069122	0.493494	0	0.0012674	0.00385094	0.0509884	0.0403119	0.00603172	0.00192145	0.0516797	0.0958624	3.22064	2.14905	0.140517	0
FS42	0.0284708	4.01e-05	19.4457	0	1.9317	0.549232	0.00142454	0.297077	0.360789	0.383721	3.29e-05	0	1.65791	1.05844	0.00427363	0.256334	0.174045	0.0153884	5.49e-05	0.107911	2.01e-05	0.422276	0.261324	0.155687	5.02e-05	0.00201643	2.48751	0.00296459	0.00106339	1.27592	0.000160512	3.49186	0	4.01e-05	0.000421344	0.369418	0	0	0	0.136535	0.0961239	0.0284269	0.00480676	0.00956957	0.0567054	3.72191	2.05975	0.728281	0
FS43	0.0279976	0.000519349	20.0131	4.72e-05	1.90278	0.527328	0.00132198	0.301836	0.385001	0.371598	0.00222848	0	1.67564	1.02815	0.0116701	0.237072	0.184888	0.0118301	6.97e-05	0.0881065	0.000409727	0.41985	0.357897	0.167006	0.00179412	0.000566563	2.47835	0.00245953	0.000802631	1.21788	9.44e-05	3.41673	0.000950567	0.00745547	0.00236068	0.368864	0	0	0.000944271	0.160432	0.0910136	0.0302045	0.00439873	0.0199129	0.0614095	3.4368	1.92393	0.693902	3.54e-05
FS44	0.0156503	5.42e-05	20.0254	0.000108306	1.11504	0.668627	0.00384487	0.153921	0.719662	0.382134	0.000329842	0.000108306	1.25151	1.07056	0.00496404	0.177658	0.0282499	0.00465446	0.00184479	0.0756439	0.0317872	0.362125	0.52975	0.24797	0.000297842	0.11142	1.32132	0.0836945	0.00655253	0.79946	0.000225638	3.90774	1.35e-05	0.000216613	0.0170582	0.593109	0	0.000162459	0.0126177	0.0422394	0.0383976	0.0124052	0.00094768	0.0407887	0.114178	3.27969	1.80086	0.578354	9.85e-06
FS45	0.0152222	0.000692367	20.0268	0	1.09547	0.676582	0.00383011	0.1416	0.727322	0.383265	0.000149358	3.68e-05	1.29052	1.06094	0.00525413	0.166233	0.0290368	0.00381784	0.00189705	0.0624289	0.0321117	0.347555	0.51643	0.248989	0.00077748	0.111229	1.30914	0.0836201	0.00328997	0.79904	0.000220968	3.97449	4.91e-05	0	0.0181194	0.606853	0	0.00032736	0.0124724	0.0389886	0.0287299	0.0138653	0.00121778	0.0451125	0.115247	3.17074	1.7483	0.608066	8.93e-06
FS46	0.00569469	0.00501416	18.366	0.0164739	1.09693	1.48466	0.00203382	0.166502	0.459185	0.291777	0.0129396	0	1.1028	0.594804	0.00305073	0.332498	0.0561334	0.0089149	0.00350904	0.0308743	0.0129138	0.254764	0.420664	0.833163	0.0290158	0.0783698	1.3143	0.0106698	0.000406764	0.856972	0	3.19691	0.00366087	0.000406764	0.0211517	0.377449	0	0	0	0.0435237	0.102359	0.0225179	0.00452863	0.0328327	0.042516	2.63852	1.60453	0.896051	0.000576249
FS47	0.0106679	0.000160823	18.9578	0.000536077	1.46149	1.23888	0.00327007	0.215828	0.341184	0.282071	0.00026038	0	1.12791	0.393244	0.000321646	0.282908	0.00788034	0.0169668	0.000226556	0.0280458	0.0184314	0.160022	0.105546	0.821642	0.0195713	0.217428	1.11658	0.016395	0.00158143	1.19311	0.00125978	3.32979	0.00199421	0	0.000321646	0.332289	0	0	0	0.0397903	0.0803669	0.0278814	0.00305564	0.0395008	0.0704133	3.61883	1.91121	1.22259	0.000482597
FS48	0.0105571	0.000989523	19.898	0.000877065	1.4324	0.899061	0.00430999	0.219526	0.335366	0.278327	0.00321122	0.000193708	1.57714	0.424079	0.000387415	0.299638	0.0123004	0.0101051	0.00080896	0.0380836	0.0676581	0.158732	0.207945	0.631037	0.0324848	0.120738	1.45138	0.0155746	0.00319617	1.11875	0.000903969	3.7549	0.00224378	0.000213078	0.00174337	0.343144	0	0.000161423	0	0.0451339	0.0838571	0.0306869	0.00230512	0.0450417	0.0547037	3.47145	1.90845	1.18993	0.00133981
FS49	0.00872634	0.00147779	20.8104	0.00341029	1.29051	0.599885	0.00757285	0.158615	0.532021	0.303648	0.013481	0.000167171	1.36031	0.842378	0.00431302	0.281988	0.0234708	0.0254201	0.00341547	0.0868124	0.0160179	0.490848	0.629183	0.293534	0.0176533	0.15246	1.4476	0.0110027	0.015246	0.837164	0.00137916	3.91843	0.00190575	0.00130393	0.0198599	0.423065	0	0.00100303	0.00140424	0.0360087	0.176166	0.0268248	0.00579543	0.0773988	0.0811918	3.35392	1.78975	0.970543	0.000789717
FS50	0.0126056	0.00181257	19.4552	0.00783252	1.47272	1.12558	0.00276439	0.22895	0.369728	0.301584	0.00507488	0	1.2736	0.589072	0.000571307	0.263404	0.0346224	0.0132918	0.00126767	0.0256542	0.00859935	0.140736	0.287934	0.671342	0.00547595	0.050033	1.29941	0.0105641	0.0023958	0.969054	0.000663453	3.44148	0.00183217	2.13e-05	0.0103204	0.39376	0	0	0	0.0422122	0.0952858	0.0277095	0.00640219	0.0373109	0.0776895	3.4896	2.06738	1.14356	0.000361828
FS51	0.00119013	0.0261375	22.024	0.0942002	1.6472	0.290157	0.000423159	0.334212	0.680506	0.52285	0.048486	3.97e-05	2.05545	1.02297	0.00926982	0.212449	0.118344	0.0325861	0.00841697	0.0430167	0.0151262	0.46424	0.722184	0.35234	0.0366062	0.0334133	1.59662	0.00359006	0.00103145	0.397388	0.00010579	3.46883	0.00696074	0.00925723	0.103515	0.370233	0.00010579	0	3.53e-05	0.0498269	0.139378	0.0171236	0.0160502	0.0900109	0.0559236	2.64325	1.32565	0.199623	0.000500813
FS52	0.00971912	0.00598318	20.221	0.0241303	1.59426	0.63432	0.00129178	0.302045	0.488869	0.381978	0.013289	1.54e-05	1.40878	0.790996	0.00133792	0.380999	0.0874618	0.0202183	0.0057589	0.0341625	0.00835696	0.213856	0.348242	0.3525	0.0120269	0.0730769	1.84275	0.01481	0.00179414	0.960952	0.000953457	3.67464	0.00204404	0.000615134	0.0341707	0.43565	0	0	0	0.0535474	0.103963	0.0207996	0.0068679	0.0490299	0.0679912	3.26394	1.92794	1.07499	0.000530319
FS53	0.0143059	0.00306487	19.7831	0.0122976	1.43966	0.572007	0.00407386	0.315219	0.447082	0.400253	0.00755134	3.95e-05	1.35164	0.836864	0.0027238	0.609247	0.0622842	0.0408003	0.00326963	0.0660375	0.016419	0.298656	0.371003	0.328204	0.00719467	0.0394652	1.69317	0.0192743	0.0016106	1.04053	0.000923724	3.86667	0.00343304	0.00132164	0.0189955	0.403975	0	0	0.000236852	0.0436755	0.0797959	0.0306169	0.00449726	0.0418094	0.0507671	3.28647	1.94357	1.16119	0.000990832
FS54	0.0204753	0.00330366	21.1954	0.00900873	1.79481	0.600993	0.00673176	0.220481	0.422365	0.582501	0.00569451	3.5e-05	0.614053	0.209142	0.00148752	0.209005	0.0149102	0.00543382	0.00173187	0.0311713	0.00358774	0.109706	0.164664	0.128356	0.00731927	0.29211	2.26809	0.00554683	0.00441006	1.07691	0.000297504	3.02181	0.00191044	0.000965231	0.0106051	0.281532	0.000105001	2.63e-05	3.5e-05	0.0520457	0.111325	0.0326716	0.00420437	0.0210453	0.119891	4.20826	2.41912	0.861409	0.00046049
FS55	0.000309728	0.000237458	23.6144	0.000704115	0.285099	0.460072	0.00036135	0.0288434	0.66185	0.085311	0.00159613	1.55e-05	0.56363	1.11127	0.00133183	0.07644	0.0173138	0.00166737	0.000370125	0.113184	0.0675503	0.734927	0.737122	0.356728	0.0135329	0.0304485	0.972265	0.371816	0.000402647	0.562302	0.000710961	5.26376	0.000825942	0.000159745	0.0682022	0.497358	0	0.00105308	0.000154864	0.0436717	0.09416	0.00188443	0.000115632	0.0697064	0.14394	3.38635	1.88514	0.129608	0.000929701
FS56	0.000569541	0.0173519	22.9211	0.00272545	0.485673	0.571048	5.7e-05	0.0558435	0.683476	0.167537	0.00232127	2.85e-05	0.835565	1.21739	0.0132418	0.114982	0.00785966	0.00259616	0.000436137	0.0961077	0.0730897	0.634493	0.893472	0.319044	0.00486957	0.0444526	1.00719	0.363243	0.000890924	0.553562	0.00142385	4.78835	0.00318943	0.000144284	0.0798211	0.415087	0	0.00432851	0	0.0441964	0.0577326	0.00115974	0.000193644	0.0584442	0.0863377	2.86874	1.90969	0.108113	0.00138816
FS57	0.0088175	0.00804789	20.902	0.029552	1.44672	0.424327	0.0028088	0.269849	0.535054	0.420883	0.0229862	3.56e-05	1.41436	0.815458	0.00583092	0.530329	0.0576633	0.0169891	0.00455526	0.0476566	0.0115536	0.29432	0.526156	0.274673	0.0241164	0.130101	1.8905	0.0136749	0.00248881	0.913795	0.000835529	3.85041	0.00618884	0.00344196	0.0386121	0.424301	7.11e-05	0	7.11e-05	0.0481762	0.108427	0.0247217	0.00772865	0.0578904	0.0690409	3.12022	1.77209	0.999618	0.00199587
FS58	0.0119532	0.009218	21.0101	0.0233617	1.47143	0.513375	0.00365238	0.196413	0.575891	0.473791	0.00695702	0.000166017	1.6013	0.964205	0.0264507	0.395877	0.0343054	0.0344307	0.00214276	0.0753364	0.00871302	0.664088	0.931013	0.203652	0.0101511	0.00825515	1.46763	0.00999905	0.00310139	0.685601	0.000346471	3.59926	0.00631106	0.000307332	0.0341562	0.438888	0	0	0.000173235	0.0457919	0.121854	0.0157046	0.0245654	0.0674118	0.084496	2.98146	1.62688	0.522128	0.000662591
FS59	0.00734146	0.0104572	17.4816	0.0259525	1.35701	1.42811	0.00272466	0.131932	0.416148	0.305844	0.000823401	0	0.936071	0.62798	0.00643576	0.134342	0.0641053	0.0801139	0.0019069	0.0486137	0.0329911	0.272095	0.587698	0.824764	0.00650892	0.0687978	0.994099	0.00136188	0.00208134	0.571384	0.000529796	3.00488	0.0014254	0.000416268	0.0321662	0.397217	0	7.57e-05	0	0.127908	0.0568849	0.0180381	0.00996862	0.0905432	0.0584039	3.05196	2.13931	0.538446	8.68e-05
FS60	0.0393092	0	21.3877	4.98e-05	1.91828	0.631583	0.195517	0.331433	0.481594	0.154482	0	0	1.51742	1.33938	0	0.446693	0.100602	0.00446693	8.09e-05	0.0124351	0	0.246303	1.03217	0.231836	0.0018455	0.708368	2.14631	0.00693544	0.000124416	1.2103	0.000485221	2.20152	4.98e-05	0	0.000223948	0.52939	0	0	0	0.0264756	0.0789316	0.0768139	0.00320992	0.00791265	0.0815235	4.72508	2.7345	1.6149	1.81e-05
FS61	0.00310849	0.00308171	22.8732	0.0108433	0.687905	0.594923	0.000860814	0.0826082	0.845966	0.151165	0.0044567	8.77e-05	0.992374	1.27499	0.00501344	0.167691	0.0223812	0.00585034	0.00256896	0.0823422	0.0489887	0.512807	0.798921	0.325853	0.0052669	0.0613505	1.08017	0.484287	0.00133904	0.6665	6.38e-05	4.6816	0.00107124	0.0011015	0.0738387	0.375552	0	0.000286938	0	0.058344	0.094674	0.0109086	0.00342012	0.0627521	0.142637	2.93714	1.67162	0.313796	0.000259041
FS62	0.00602183	0.00608205	17.6488	0.0105382	0.845606	2.66044	0.000903274	0.067595	0.419166	0.279237	0.0164774	0.000451637	0.953085	0.684426	0.00436583	0.108738	0.0516874	0.0284833	0.00763019	0.15117	0.0345854	0.456598	0.714381	1.74885	0.00927362	0.0732254	0.959389	0.0124346	0.00150546	0.43541	0.00160582	2.60924	0.0052691	0.00406705	0.0277004	0.306443	0	0.00662401	0.000301091	0.0316146	0.143595	0.0134588	0.00276302	0.0544867	0.0722105	2.2895	1.20206	0.220888	0.001336
[truncated: 144 more columns]

## Sheet: Sheet4
SampleID	&#945;-Fimbriae	&#945;-related Fimbriae in Yersinia	&#946;-Fimbriae	&#954;-Fimbriae	&#963;-Fimbriae	(GlcNAc)2 Catabolic Operon	2-Ketogluconate Utilization	2-O-alpha-mannosyl-D-glycerate utilization	2-methylcitrate to 2-methylaconitate metabolism cluster	2-phosphoglycolate salvage	4-Hydroxyphenylacetic acid catabolic pathway	5-FCL-like protein	A DNA integrity scanning protein that co-occurs with RadA	A Gammaproteobacteria Cluster Relating to Translation	A Glutathione-dependent Thiol Reductase Associated with a Step in Lysine Biosynthesis	A Gram-positive cluster that relates ribosomal protein L28P to a set of uncharacterized proteins	A Hypothetical Protein Related to Proline Metabolism	A TRAP transporter and a hypothetical	A conserved operon linked to TyrR and possibly involved in virulence	A toxin-antitoxin module cotranscribed with DinB	ABC transporter alkylphosphonate (TC 3.A.1.9.1)	ABC transporter branched-chain amino acid (TC 3.A.1.4.1)	ABC transporter dipeptide (TC 3.A.1.5.2)	ABC transporter of unknown substrate X	ABC transporter oligopeptide (TC 3.A.1.5.1)	ABC transporter tungstate (TC 3.A.1.6.2)	ABC-type iron transport system	AMP to 3-phosphoglycerate	ATP-dependent Nuclease	ATP-dependent RNA helicases, bacterial	ATP-dependent efflux pump transporter Ybh	Accessory colonization factor	Acetoin, butanediol metabolism	Acetone Butanol Ethanol Synthesis	Acetone carboxylase	Acetophenone carboxylase 1	Acetyl-CoA biosynthesis in plants	Acetyl-CoA carboxylase complexes in plants	Acetyl-CoA fermentation to Butyrate	Acyclic terpenes utilization	Acyl Homoserine Lactone (AHL) Autoinducer Quorum Sensing_	Acyl-CoA thioesterase II	Adaptation to d-cysteine	Additional flagellar genes in Vibrionales	Adenosyl nucleosidases	Adhesins in Staphylococcus	Adhesion of Campylobacter	Agrobacterium opine transport	Alanine biosynthesis
FS00a	0.0885737	0	0.00464223	0	0.00437061	0.0215524	0.00757934	0.0439939	4.94e-05	0.0760707	0.0220432	0.117241	0.000629664	0.0889949	0.0119018	0.151944	0.0211828	0.000888938	0.0477063	0.0128774	0.0586575	0.254021	0.205814	0.000197542	0.700847	0.0050068	0.000490562	0	0.212075	0.272963	0.105759	0.0710162	0.212808	0.0453784	0	1.23e-05	1.44e-05	0	0.203032	0.000154142	0.000987708	0.0094345	0.0336948	0.00323474	0.0213435	0.00152272	0.0506242	0	0.0990161
FS06	0	0	0	0	0	0	0.00268808	0.0262588	0	0.00727626	0.000843319	0.888996	0.000221371	0.000700444	0.000658843	0.054321	0.0010805	0	0.000632489	0	0.00948734	0.016761	0.00727362	0	0.0567659	0.00071155	0	0	0.0230859	0.788345	0.00126498	0	0.041095	1.44e-05	0	0	0.00478357	0	0.060063	0	0	0.000896026	0.00110686	0	0.0366496	0.00221371	0.0028462	0	0.0331257
FS00b	0.022307	0	0.00967809	2.63e-05	0.00741636	0.00604881	0.0219095	0.0188034	0	0.054549	0.0270125	0.107213	0.000230715	0.0388992	0.00505594	0.288061	0.0341156	0.00102567	0.0154113	0.00390267	0.0362008	0.350443	0.114223	7.89e-05	0.922033	0.00477549	0.00159548	0	0.410165	0.332053	0.0494074	0.0158847	0.341676	0.0143195	0	1.31e-05	0.00017222	0	0.0766389	0.000675578	0.000184094	0.00622147	0.0180012	0.000525983	0.0345401	0.000955536	0.0996694	2.63e-05	0.104487
FS01	0	0	0.000197973	0	0.00460993	0.000735327	0.0042649	0.00490374	0	0.0287952	0.00445879	0.269886	8.48e-05	0.0100366	0.0221463	0.125295	0.00998917	0.0128399	0.000282818	0	0.0512466	0.128346	0.133407	0	0.496671	0.00137638	0.000169691	0	0.163978	0.400348	0.00791891	0	0.191664	2.07e-05	0	2.83e-05	0.00196424	0	0.0570688	0.00699337	0.000791891	0.00568584	0.00878149	0.000509073	0.0166446	0.000272762	0.0239603	5.66e-05	0.121257
FS02	0	0	0	0	0	0	0.00595932	0.0435827	0	0.0142815	9.38e-05	0.136476	1.17e-05	9.38e-05	2.35e-05	0.310117	3.13e-05	0	0	0	0.279517	0.249382	0.00391032	4.69e-05	1.07381	0.00434129	0	0	0.580588	0.328005	0.00596128	0	0.220301	0.000227711	0	0	3.52e-05	0	0.0704803	0	0	0.000203336	0.00747965	0	0.00878814	0.000844628	0.106554	4.69e-05	0.117997
FS03	8.9e-05	0	0.00111292	0	0.0002671	0	0.00189196	0.0217848	0	0.0148865	0.00108631	0.0933761	3.71e-05	0.000830773	0.00522849	0.257006	0.00330431	4.45e-05	0.000623234	0	0.221604	0.0230782	0.0184843	0	0.758168	0.00185115	5.34e-05	0	0.239634	0.495161	0.00970464	0	0.139245	9.93e-05	0	0	0.000102156	0	0.03928	1.48e-05	0	0.000100163	0.00997694	0	0.0296268	0.000150244	0.0933827	0	0.0398741
FS07	0	0	0	0	0.000162985	0	0.00480603	0.0390051	0	0.00915918	0	0.179915	0	0.000184717	0.000183359	0.252563	0.000213918	0	0.000162985	0	0.22363	0.259289	0.00451259	8.15e-05	1.22173	0.00354038	8.15e-05	0	0.677979	0.345013	0.0056846	0	0.285463	0.000209714	0	0	0.000383695	0	0.0592024	4.07e-05	0	0	0.00861714	0	0.0101026	0.00287701	0.0797963	0	0.0997194
FS05	0	0	0.00118074	0	0.0028675	0	0.0134098	0.0589147	0	0.0347193	0.00518127	0.146913	0	0.00552301	0.00146186	0.304202	0.0103207	0	0.00303618	0	0.265497	0.257794	0.0405115	0.000309241	0.782016	0.00429563	0	0	0.602513	0.274774	0.0050603	0	0.344431	0.000199906	0	0	0	0	0.0618157	0	0	0.00263296	0.00421692	0	0.00708386	0.0364342	0.072531	0	0.166624
FS08	0	0	0	0	0	0	0.00146682	0.0715441	0	0.0122881	0	0.174854	0	7.93e-06	0.00156791	0.254359	0.000929644	0	0	0	0.21249	0.266194	0.00833178	0	0.707963	0.00373774	3.96e-05	0	0.43945	0.238265	0.00097127	0	0.0634076	0	0	0	0	0	0.0323462	0	0	0	0.0035937	0	0.00570248	0.0056294	0.125502	0	0.0586611
FS09	0.00124802	0	0.0114515	0	0.0542816	0	0.028827	0.0105733	0.00109987	0.0579849	0.0109594	0.412323	1.29e-05	0.0447711	0.0176779	0.0589553	0.0114687	0.00601691	0.0245852	0.00032349	0.053667	0.147015	0.403161	0.00044771	0.343008	0.000954295	0.00174685	0	0.066186	0.407716	0.0592957	0	0.166879	0.000271392	0	0	0.0026197	0	0.058981	0.00380958	0	0.0120065	0.0210091	0	0.0194429	0.00064698	0.00985566	0.00114839	0.0860917
FS10	0.000809705	0	0.0651564	0	0.136153	0	0.160412	0.062399	0	0.111529	0.119487	0.0642965	2.87e-05	0.0918598	0.0218989	0.00418674	0.0127051	8.11e-05	0.0584583	0	0.0934664	0.360193	0.391567	0.00054932	0.418249	8.75e-05	0.00285702	0	0.00671165	0.230751	0.162337	0	0.208371	0.0019999	0	0	0	0	0.0582469	0.00698597	4.06e-05	0.0246221	0.0438623	0	0.0111612	0.000658999	0.00252447	0	0.109766
FS11	0	0	0.0998361	0	0.0856494	0.000178068	0.127909	0.00251014	0.0102571	0.0599632	0.00455775	0.10591	3.75e-05	0.0757253	0.0197314	0.0330362	0.00436241	0	0.00677363	0	0.0800947	0.415308	0.399358	0	0.578609	0.00243985	0.0160284	0	0.0454972	0.265011	0.00239774	0	0.141208	1.22e-05	0	0	0	0	0.0886492	0.0662967	0.00206056	0.0397847	0.0501028	0	0.00381437	3.27e-05	0.0112095	9.99e-06	0.0664346
FS12	0	0	0	0	0	3.57e-05	0	0.00027356	0	0.00160092	5.47e-05	0.285023	0	1.61e-05	8.92e-06	0.350733	0.0280899	0	0	0	0.235375	0.0154455	7.14e-05	0	1.73787	0.000991597	0	0	0.588643	0.214448	0.000677954	0	0.525467	4.46e-06	0	0	0.000172462	0	0.00805259	0	0	0	0.000302361	0	0.0229889	0.100847	0.0711079	0	0.0872971
FS13	0.000594488	0	0.000717061	0	0.0334629	0	0.0718441	0.0383462	0	0.0719286	0.07506	0.170237	2.29e-05	0.0564159	0.0235428	0.0580601	0.0150892	0	0.0369799	0	0.0760996	0.199714	0.346491	0.000307312	0.467184	0.00041544	0.00226728	0	0.0731403	0.278482	0.0904089	0	0.203085	0.000858669	0	0	0.000181542	0	0.0518649	0.000574787	6.83e-05	0.00935207	0.0312828	0	0.00752179	6.83e-05	0.00804133	0.000728443	0.0959149
FS16	0.000152815	0	0.000570509	0	0.00067748	3.57e-05	0.00232958	0.00125393	0.000213941	0.0236033	0.00133333	0.0411489	0.000339334	0.00397212	0.00150674	0.334124	0.0110331	0.000570509	0.000213941	0	0.147233	0.231595	0.118213	3.57e-05	0.810071	0.00666188	0.000178284	0	0.379888	0.368371	0.00222855	3.57e-05	0.25741	0.00129932	4.75e-05	0.00010697	0	0	0.04784	2.38e-05	0	0.00699171	0.0102904	0	0.0206458	0.00544184	0.0721813	0.000178284	0.150035
FS17	0.00174116	0.00012008	0.00789526	0.00012008	0.0648432	0.00114076	0.0855295	0.0174027	0.00366244	0.0564383	0.014251	0.0901282	0.00172457	0.057038	0.0153822	0.124125	0.00812411	0.00972648	0.0305603	0	0.13467	0.257442	0.510888	0.00514943	0.583617	0.00343629	0.00730586	0	0.139293	0.302601	0.0166411	6e-05	0.223427	0.000802596	8.01e-05	0	0.00032555	2e-05	0.0464568	0.00325903	0.00027018	0.0197154	0.0351176	0.00012008	0.0175172	0.00215309	0.0152021	0.00219146	0.110953
FS19	0.00340617	0.000114815	0.0115134	7.65e-05	0.0535228	0.000535802	0.0918055	0.00327605	0.0102568	0.0638635	0.00681546	0.134971	0.000156276	0.0794105	0.017617	0.0177759	0.0112423	0.0351716	0.0354012	0	0.0752037	0.268074	0.633324	0.00172222	0.505864	0.00363047	0.0146287	0.000153086	0.0223506	0.292012	0.00369321	0.000267901	0.129909	0.000121813	0	3.83e-05	0.000224527	0	0.0975847	0.009487	0.000478395	0.0273033	0.032614	0.00505185	0.0159509	0.00105183	0.00526872	0.000191358	0.0756706
FS22	0.000448916	0	0.000149639	0	0.000598555	0.000897833	0.00593211	0.0446307	0	0.0125715	0.000119711	0.163381	0	0.00207569	0.00148142	0.192441	0.00337371	0	0.000897833	0	0.151434	0.189143	0.0462597	0.000448916	0.581965	0.00456398	0	0	0.347761	0.249448	0.0019453	0.000299278	0.138723	0.000510594	0	0	7.48e-05	0	0.106385	0	0	0.00212487	0.00494521	0	0.0146175	0.00299278	0.0793834	0	0.0590829
FS23	4.97e-06	0	0.0055882	0	0.00322874	0.00683002	0.0203463	0.0743349	0.000124182	0.019166	0.000592249	0.198114	0.00223025	0.00330984	0.00943223	0.236363	0.0207513	0.00186273	0.00248365	0.000529253	0.117973	0.0644506	0.233086	0	0.529345	0.00509147	0.000248365	0	0.286613	0.277692	0.00947925	0.00223528	0.161182	0.00143175	0	0	3.1e-05	0	0.0256023	0.00233877	0	0.00940474	0.00506664	0	0.0205093	0.0246502	0.0288103	0	0.0968912
FS24	0.000145133	0	0.00309047	0	0.0143938	3.41e-05	0.0209316	0.00331174	0.000512233	0.0187725	0.0029217	0.186144	0.000183266	0.01554	0.00275706	0.255928	0.00594271	0.000443936	0.0078201	0	0.117273	0.316491	0.0638141	0.000341489	0.716816	0.00460403	0.000478084	0	0.406679	0.361534	0.0141547	0	0.327578	0.000384411	0	0	0	0	0.0384256	0.000580531	0.000128058	0.00257803	0.0146712	0	0.0122564	0.00190832	0.0592802	0	0.0948757
FS25	0	5.5e-05	0.000110063	5.5e-05	0.000137578	0	0.000763559	0.00788781	0	0.00203348	0.000377514	0.345326	0	0.000352266	5.04e-05	0.377563	0.0255849	0.000110063	0.000110063	0	0.227774	0.0202102	0.00265526	2.75e-05	1.79236	0.00161975	0	0	0.404755	0.239083	0.00128865	0	0.580063	0	0	0	0	0	0.00596227	0.000302672	0	0.000247641	0.000421906	0	0.026303	0.163966	0.10068	0	0.0891799
FS26	0.000182634	0.000182634	0.000730536	0	0.00164371	0	0.00200898	0.0334583	0.000365268	0.00597842	0.00174787	0.922717	4.57e-05	0.00489831	0.000545728	0.0656415	0.001872	0.000547902	0	0	0.00529639	0.019968	0.0233715	0	0.0431857	0.000821853	0.000365268	0	0.0173502	0.865411	0.00146107	0	0.0278796	6.84e-05	0	0	0.0164971	0	0.0955905	0.000410927	0	0.00149151	0.00107363	0	0.0404036	0	0.00219161	0	0.0364442
FS27	0	0.000110962	0.000360626	0	0.00194184	5.55e-05	0.00938207	0.00180584	0	0.0341626	0.000255213	0.16045	1.39e-05	0.000973039	0.000502245	0.388074	0.000834989	0	0.000748993	2.77e-05	0.0729991	0.148761	0.0137741	0	0.655414	0.00292292	2.77e-05	0	0.568763	0.417689	0.00403162	0	0.361828	1.85e-06	0	0	1.66e-05	2.77e-06	0.021592	2.77e-05	0	0.000547412	0.00674279	0	0.0241418	0.00325257	0.070877	4.16e-05	0.132385
FS28	0.00283266	0.000526066	0.00641396	0	0.0239158	8.09e-05	0.0472648	0.0451024	0.000161866	0.0306264	0.00526519	0.173405	5.78e-06	0.0227192	0.00724462	0.196597	0.00725946	0.000485599	0.0116949	0.000343966	0.165448	0.105854	0.267368	0.0146388	0.634254	0.00347676	0.00360153	0	0.3139	0.297187	0.00404666	0	0.173668	0.000278537	0	0	0.000246172	0	0.0834448	0.00380993	8.09e-05	0.00760849	0.0134885	0	0.0169784	0.00116139	0.0655761	0.000323733	0.0782475
FS29	0.000318047	0	0.000159023	0	0.00106016	5.3e-05	0.00836198	0.0403797	0.000106016	0.00798486	0.000397559	0.0939998	0	0.00150237	0.00191813	0.237099	0.00169183	0	0.000795117	0	0.208586	0.056054	0.0339011	0.000424063	0.85712	0.00470179	0.00159023	0	0.372963	0.33554	0.0039453	0	0.16737	0.000207746	0	0	0.000119268	0	0.085658	0.000123685	0	0.00133125	0.0050035	0	0.0160825	0.0013252	0.0873613	7.07e-05	0.0580132
FS30	0.00379958	0.000144288	0.00298195	0	0.0189017	0	0.0360492	0.128344	0	0.035924	0.00315395	0.14413	0	0.0176021	0.00381963	0.206241	0.00199517	4.81e-05	0.0143326	0	0.156054	0.112346	0.211803	0.0163139	0.836651	0.00208175	0.00503405	0	0.347494	0.316039	0.0134749	0	0.139009	0.000264254	0	0	0.000246091	2.94e-05	0.0299539	0.00012024	0	0.002121	0.0169235	0	0.0130471	0.000112224	0.091671	4.81e-05	0.0735895
FS31	0	0	0.000814101	0	0.0209446	0	0.013226	0.00946019	0	0.0375725	0.0044835	0.448351	0.000993758	0.00642933	0.0189301	0.0473312	0.00937239	7.4e-05	0.00177622	0.000148018	0.0284565	0.168503	0.299714	7.4e-05	0.31764	0.010999	0.0140741	0	0.0287156	0.41703	0.023192	0	0.170928	0.000575634	0	0	0.00233323	0	0.128064	0.000271367	0	0.00141111	0.0117056	0	0.0187209	0.0016282	0.00357711	0.000752427	0.0662203
FS32	5.25e-05	0	0.00266618	0	0.0145491	0.000114921	0.0318087	0.00181855	6.9e-05	0.0526618	0.0104675	0.118442	0.00433354	0.023635	0.0167415	0.0653182	0.0183203	0.000275812	0.00698723	0.00105728	0.0944528	0.489211	0.585766	0.000413717	0.643476	0.0446465	0.0374393	0	0.0797325	0.263216	0.0663936	0	0.174258	0.00268209	0	0.000655052	3.45e-05	0	0.136515	0.00223484	9.19e-05	0.0062595	0.022256	0	0.0123312	0.00999051	0.00956007	0.00204177	0.10882
FS33	0.00927815	0	0.00761152	0	0.0411511	0.00012211	0.0834902	0.0381146	0.00525073	0.0642901	0.0130009	0.0831427	0.000300187	0.0471858	0.0156498	0.0461542	0.0096189	0.00302222	0.0217661	0.000198429	0.0518993	0.404041	0.724421	0.000183165	0.597153	0.00964189	0.0286272	0	0.0591012	0.256004	0.0346996	6.11e-05	0.178718	0.000379913	0	0.00012211	1.89e-05	0	0.0807566	0.00947161	0.00045028	0.0115153	0.0280049	0	0.0175843	0.00528126	0.00468444	0.001389	0.0795927
FS34	0	0	0.000308532	0	0	0.000555357	0.00719907	0.0246723	0.00606779	0.015125	0.00134897	0.291017	0.000161122	0.000874173	0.00366467	0.331432	0.00593409	0.000102844	0.000719907	0	0.0401091	0.0169521	0.0874775	0	0.864275	0.0020723	0.000205688	0	0.597008	0.322313	0.00221114	0	0.56778	3.64e-05	0	0	0.000102844	0	0.0258966	0	0	0.00237741	0.00245797	0	0.0131469	0.0013164	0.026168	0.000143981	0.121569
FS35	0	0	0	0	0	0	0.000403764	0.0019712	0	0.0218018	1.08e-05	0.200872	5.31e-06	7.44e-05	0.000266342	0.277766	0.0230203	0	0	0	0.00393847	0.252884	0.00610543	0	0.894962	0.0013706	0	0	0.426566	0.223664	0.00182756	0	0.272161	0	0	1.06e-05	0	0	0.00028411	0	0	0.00019834	0.0108732	0	0.0300305	4.25e-05	0.0929577	0	0.0696545
FS36	0	0	9.74e-05	0	6.5e-05	3.25e-05	0.00133149	0.0137408	6.5e-05	0.00285888	0	0.247567	2.17e-05	0.000113663	0.000423261	0.413731	0.029566	0	0	0	0.262638	0.149662	0.0714254	0	1.8018	0.00422464	0	0	0.435785	0.315107	0.00292277	6.5e-05	0.50205	3.93e-05	0	0	0	0	0.0046515	0	0	0.000760947	0.00118535	0	0.0287091	0.155132	0.0941891	3.25e-05	0.0887415
FS37	0	0	2.05e-05	0	4.11e-05	4.11e-05	0.0016627	0.00689743	4.11e-05	0.02528	6.16e-05	0.273371	4.68e-05	5.86e-06	0.000623343	0.386275	0.0304666	4.11e-05	0.000123163	0	0.0115825	0.359247	0.0187378	0	1.28957	0.00244442	0	0	0.60582	0.310392	0.00179613	4.11e-05	0.336772	1.71e-05	0	0	0	0	0.00127644	0	0	0.000515233	0.013328	0	0.0361721	0.00201167	0.112277	0	0.0911222
FS38	0.000181307	0	2.27e-05	0	0.0006799	9.07e-05	0.000498593	0.00149225	0	0.00282915	0.000100618	0.275202	2.02e-05	0.000365798	0.000266294	0.412735	0.0185364	0	4.53e-05	0	0.154213	0.233032	0.033961	0	1.42605	0.0040324	0	0	0.540339	0.350534	0.00184706	0	0.569637	0.000153177	2.27e-05	0	1.13e-05	0	0.00668981	0.000101985	0	0.000224168	0.00182286	0	0.0267097	0.0434415	0.0787974	0	0.112761
FS39	0	0	0.000129147	0	0.000215244	0	0.0147442	0.0651323	0.000344391	0.0198695	0.0001765	0.126317	0	0.000758481	0.00219908	0.213191	0.00211309	4.3e-05	0.000258293	0	0.150291	0.137383	0.033311	0.000215244	1.0846	0.00208931	0.000129147	0	0.524981	0.244518	0.00494345	8.61e-05	0.168597	5.17e-05	0	0	0.000422289	1.25e-05	0.0437557	5.02e-05	0	0.00108124	0.00302203	0	0.0122346	0.00571115	0.0808817	2.15e-05	0.0754426
FS40	3.01e-05	0	9.02e-05	0	0.00018045	0.00129322	0.00257642	0.00667496	0.0326063	0.060348	0.0039724	0.109064	3.74e-05	0.00341788	0.00989346	0.110383	0.00596201	6.01e-05	0.00141352	0	0.00581717	0.00821782	0.111906	0	0.451568	0.00241743	0.00115789	0	0.151758	0.332288	0.00159999	0	0.339001	0.000173263	0	0	0.000165412	0	0.0686539	0	0.000330825	0.00112452	0.0064982	0.000691724	0.0189376	0.00171427	0.0130124	4.21e-05	0.0870025
FS41	1.59e-05	0	0.000731192	0	0.000341223	4.87e-05	0.00314412	0.0050958	0.00346097	0.0508297	0.002352	0.163283	2.68e-05	0.00138042	0.0235773	0.0446025	0.0159682	4.87e-05	0.000292477	0	0.00561718	0.00989709	0.2904	9.75e-05	0.371595	0.00383266	0.000526458	0	0.0600065	0.341426	0.00334074	0.000438715	0.225389	8.24e-05	0	0	0.000132927	0	0.0797781	0.000745874	0.000194985	0.00046216	0.00584257	0	0.0102858	0.000232357	0.00641553	0.000433841	0.0968313
FS42	4.01e-05	2.01e-05	0	0	0	0.0024779	0.00030096	0.0440909	2.01e-05	0.00176607	2.59e-05	0.266853	0	0.000107008	0.000160512	0.338287	0.0320352	0	0	0	0.264042	0.00618305	0.0376477	0	1.61178	0.0012632	0	0	0.476419	0.222262	0.00292934	4.01e-05	0.481294	9.56e-05	0	0	0	0	0.00870416	0	0	0.00030704	0.000340276	0	0.0241	0.0989155	0.0764438	0	0.0900544
FS43	0	0	9.44e-05	0	0.000566563	0.00198297	0.00941405	0.0290921	0	0.00436323	0.00495766	0.264149	0	0.00358821	0.00094311	0.295058	0.0318967	0	0	0	0.229749	0.0419118	0.0591856	0	1.55907	0.00104657	0	0	0.440219	0.227019	0.00332856	0	0.47572	2.95e-05	0	0	0	0	0.0157579	0	0.000184133	0.00308844	0.000735745	0	0.0196197	0.11794	0.0558064	0	0.093369
FS44	0	0	0	0	0.000108306	0.00086645	0.00368241	0.00635242	0.00200367	0.0205507	0.000103794	0.109989	0.000106372	0.00111356	0.00702908	0.253059	0.00648664	0.000216613	5.42e-05	0	0.0218237	0.049734	0.0899298	0	0.948279	0.00228346	5.42e-05	0	0.239655	0.34997	0.00179788	0	0.315118	0.000451276	0	0	0.00289113	1.81e-05	0.0759879	8.57e-05	0	0.00300576	0.00596742	0	0.014836	0.0312464	0.0472937	0	0.0743007
FS45	0	0	0	0	0.000196416	0.000399847	0.00358459	0.00511586	0.00185777	0.0190078	0.000106392	0.136216	0.00013035	0.000739998	0.00777235	0.252252	0.0059818	0	0	0	0.0212252	0.0334235	0.0634547	0	0.973156	0.00180867	9.82e-05	0	0.238817	0.352223	0.00132581	0	0.314229	0.000679272	0	4.91e-05	0.0035264	2.56e-05	0.0844522	4.91e-05	0	0.00160734	0.00513757	0	0.0146512	0.023128	0.047991	4.91e-05	0.0683238
FS46	0.00727991	0	0.00610146	0	0.0146435	0	0.0433881	0.0217619	0	0.0297081	0.0126581	0.15239	0.000151978	0.0135435	0.00625273	0.138533	0.00579283	0	0.00854204	0	0.107792	0.185044	0.123489	0.000406764	0.629247	0.000915218	0.00732175	0	0.273345	0.284735	0.0305073	0	0.1272	0.00110969	0	0	0.00223042	0	0.0850878	0	0	0.0068082	0.0151316	0	0.00959706	0.00420322	0.0467778	0	0.0610878
FS47	0.000117937	0	5.36e-05	0	0.000321646	0	0.0166452	0.0184267	0	0.0129125	0.000171545	0.146499	0	0.000794109	1.79e-05	0.265709	6.25e-05	0	0.000321646	0	0.168167	0.217777	0.00306404	0	1.06621	0.00201029	0.000268039	0	0.532593	0.257371	0.00347557	0	0.113478	0.000323791	0	0	0.000560201	7.62e-05	0.109433	0	0	0.000268039	0.0020639	0	0.0102532	0.000857724	0.100223	1.34e-05	0.078386
FS48	0.000290561	0	0.000677977	0	0.00222764	0	0.0317196	0.00874096	0	0.0162757	0.00197036	0.177658	0	0.00229215	0.00178234	0.230781	0.00143957	0	0.000484269	0	0.0931088	0.128735	0.0320879	0	1.16748	0.00357552	0.000387415	0	0.495795	0.264508	0.00237292	0.000290561	0.119865	0.00021776	0	0	0.00511534	5.81e-05	0.114117	0.000445527	9.69e-05	0.00277648	0.00321393	0	0.0172104	0.00164652	0.0949393	0.000193708	0.0638341
FS49	0.000100303	0	0.00300908	0	0.0230696	0.00250757	0.0210277	0.0231643	0.000802422	0.0268506	0.00591811	0.18228	0.00260536	0.0173546	0.00938714	0.169299	0.00955553	0.00110333	0.00250757	0	0.0781358	0.167158	0.122718	0.00431302	0.882543	0.00338522	0.00153798	0	0.295391	0.264899	0.011478	0	0.164573	4.99e-05	0	0.000300908	0.000468079	0.000125378	0.112051	0.00154633	0.000100303	0.0128619	0.00685402	0	0.0170294	0.0197173	0.063291	0	0.0757681
FS50	0.00180968	0	0.00637652	0	0.00814573	0	0.0335872	0.00920085	0	0.0265552	0.00920764	0.155035	9.21e-06	0.00795664	0.0020691	0.241732	0.00216279	0	0.00475475	0	0.14725	0.20178	0.0558925	0.00187978	1.03351	0.00414126	0.00213349	0	0.437547	0.274323	0.0143625	0	0.179256	0.000411462	0	0	0.00034868	8.19e-06	0.070249	0	0	0.00177206	0.00963894	0	0.0147025	0.00517248	0.0810703	0	0.0794584
FS51	0.00175666	0	0.0257686	2.64e-05	0.0943512	0.00124303	0.114128	0.0349155	0.000132237	0.0893197	0.0378626	0.0819974	0.000681861	0.10152	0.0201503	0.0202564	0.0151807	0.000370264	0.0654574	0.00111917	0.0800431	0.287994	0.483048	0.00515839	0.489091	0.000968416	0.0143795	0	0.0276376	0.23763	0.155807	5.29e-05	0.133466	0.0027244	0	0	1.42e-05	0	0.131955	0.00044079	0	0.0215671	0.0533143	0	0.0127975	0.00595067	0.00653692	0.000383488	0.107249
FS52	0.00499906	0.000123027	0.00273735	0	0.0201456	1.54e-05	0.0527869	0.0146842	0	0.0424131	0.0157885	0.141418	0	0.0267808	0.00528849	0.189257	0.005433	0.000153783	0.0149478	0.000133279	0.168721	0.28772	0.114937	0.000246054	0.928681	0.00302783	0.000931928	0	0.371695	0.267983	0.0505691	0	0.164013	0.000521934	0	0	3.08e-05	0	0.0778764	0	0	0.00612552	0.0195043	0	0.0132195	0.0116231	0.067921	0	0.0860339
FS53	0.000831595	0	0.00956883	0	0.0159638	0.000236852	0.0256033	0.0397785	0	0.0215622	0.0107167	0.187557	0	0.0119219	0.00410915	0.247079	0.0124449	0.000639501	0.00814772	0.000307908	0.177252	0.195636	0.0842172	0.00027238	0.936663	0.00312408	0.00143059	0	0.400517	0.265867	0.0227694	0.000378964	0.163177	0.000464256	0	0	0.00155629	0	0.0603792	0.000134216	9.47e-05	0.0049408	0.00888239	0.000142111	0.0133769	0.0752164	0.0956172	4.74e-05	0.0700595
FS54	0.000290004	0	0.00364005	0	0.00885512	0.000140002	0.0142765	0.00684097	0.000186669	0.0149837	0.00647119	0.0555529	0.000121918	0.0110278	0.00315514	0.306434	0.00286736	0.000280004	0.00542507	0.000151669	0.237863	0.0655544	0.0652412	0.000175002	1.372	0.00050459	0.00541574	0	0.337755	0.332225	0.0274315	7e-05	0.03022	0.000629263	0	0	8.75e-06	0	0.13606	0.000525007	0	0.00225897	0.0067048	0	0.0118399	0.00127168	0.10383	0	0.102362
FS55	0	0	9.29e-05	0	0.000619456	0	0.00187127	0.00150196	0.00988549	0.100115	0.0162332	0.0275751	0	0.00116076	0.00221249	0.00975101	0.00293478	0	9.29e-05	0	0.00514149	0.0234206	0.0907258	0	0.158807	0.000726386	0.000330377	0	0.0203801	0.23226	0.00198226	0	0.211473	7.79e-05	0	9.29e-05	0.000131634	0	0.0374869	0.000775456	0.000100662	0.000975644	0.00302192	0	0.0382597	0.000296823	0.00302501	0	0.023354
FS56	0.000187135	0	0.000854311	0	0.0090557	0.000170862	0.00367037	0.00494918	0.0159661	0.0681204	0.0221686	0.146869	0	0.00405649	0.0213156	0.0132064	0.0122473	0.000113908	0.00119604	0.000113908	0.0109637	0.017931	0.197592	0	0.218317	0.00999069	0.00211869	0	0.00888483	0.368895	0.0242055	0.000341724	0.231756	0.000326713	0	0	0.000739454	0	0.0873049	0.000341724	0.000740403	0.000970118	0.0138474	0	0.0168242	0.00139537	0.00108213	0.000417663	0.0760663
FS57	0.000989632	0	0.011247	0	0.0353766	0	0.0442646	0.0253913	3.56e-05	0.0435169	0.0194427	0.122307	0.000100738	0.0396326	0.010071	0.161703	0.00808404	0.00152884	0.0201949	0.000508428	0.124104	0.246907	0.209664	0.00131551	0.746153	0.00261359	0.0170602	0	0.240063	0.264169	0.0698644	0.000106663	0.110198	0.00100847	0	0	0.000192586	0	0.141375	0.000897749	3.56e-05	0.00662437	0.020545	0.000106663	0.0114174	0.0142751	0.0690052	0.000142218	0.0793809
FS58	0.000671658	0.00023098	0.00343583	0	0.0370868	0.000144363	0.0759867	0.0108749	0.00531255	0.0348722	0.0370828	0.145687	0.00769086	0.0412153	0.00815216	0.142765	0.0143495	0.000259853	0.014494	0	0.124229	0.226961	0.245413	0	0.784808	0.00608139	0.00734325	0	0.241928	0.336048	0.045387	0	0.264135	0.00470575	0	0	0.000125114	0	0.0745957	0.00011549	0.00011549	0.00969847	0.0171374	0	0.0210496	0.00550022	0.0420794	2.89e-05	0.0785607
FS59	0.00228439	0.00030274	0.00242192	0	0.0229326	0	0.0500194	0.00706198	0	0.0269295	0.00398184	0.197447	1.89e-05	0.0216568	0.00587322	0.134843	0.0015101	7.57e-05	0.016575	3.78e-05	0.137283	0.139828	0.270841	0.0031977	0.756181	0.00146669	0.0047177	0	0.204274	0.326754	0.00794694	0.00030274	0.177381	0.000266286	7.57e-05	7.57e-05	0.00376112	2.52e-05	0.064755	0.000227055	0	0.00310319	0.0176099	0	0.0218483	0.000264898	0.0304506	7.57e-05	0.0690278
FS60	0	0	4.98e-05	0	0	0	0.000248831	0.00078386	4.98e-05	0.0278382	1.66e-05	0.399189	8.71e-05	1.6e-05	0.000157593	0.432857	0.0333331	0	0	0	0.0326964	0.387256	0.00309634	4.98e-05	1.48606	0.00342558	0	0	0.741599	0.355207	0.00486465	0	0.421072	0.000238608	0	0	0	0	0.00984721	0	0	4.31e-05	0.0160979	0	0.0243806	0.0880427	0.157087	0	0.118592
FS61	0.000196606	0	0.0035389	4.78e-05	0.00731692	9.56e-05	0.0207398	0.00216136	9.56e-05	0.0626886	0.0226313	0.0245711	0	0.0147999	0.0230187	0.0505464	0.0180549	0.000717345	0.0064561	4.78e-05	0.0314356	0.0961859	0.144084	0.00156421	0.374789	0.000455912	0.00156222	0	0.0798644	0.283686	0.0200059	0	0.280597	0.000203039	0	0	0.000714954	3.19e-05	0.050574	0.00093938	0	0.00215856	0.0135419	0	0.0118372	0.000741256	0.0169772	9.56e-05	0.0934663
FS62	0.00301091	0	0.00346255	0	0.0176139	0.00180655	0.0224624	0.0366838	0.00481746	0.023355	0.0114197	0.0995382	0.000762765	0.0230851	0.0128965	0.0836165	0.0144614	0.00511856	0.00572074	0	0.0632292	0.164697	0.264238	0.00180655	0.301503	0.00303601	0.00150546	0	0.0840045	0.195609	0.0194204	0.00180655	0.105529	0.00127034	0	0.000301091	0.00745096	0.000173449	0.0551634	0.0075574	0.000602183	0.0150746	0.00996971	0	0.0124639	0.00421528	0.0112909	0	0.0748015
[truncated: 1,215 more columns]

## Sheet: Sheet5
OTUId	FS00	FS00B	FS01	FS02	FS03	FS05	FS06	FS07	FS08	FS09	FS10	FS11	FS12	FS13	FS16	FS17	FS19	FS22	FS23	FS24	FS25	FS26	FS27	FS28	FS29	FS30	FS31	FS32	FS33	FS34	FS35	FS36	FS37	FS38	FS39	FS40	FS41	FS42	FS43	FS44	FS45	FS46	FS47	FS48	FS49	FS50	FS51	FS52	FS53
Zoocin_A	1	4	2	1	0	1	0	0	0	0	4	2	0	0	1	1	5	0	0	1	1	0	0	1	0	2	1	2	4	0	1	0	0	4	0	0	0	0	0	0	0	0	1	0	1	3	5	5	1
Enterolysin_A	0	0	3	0	0	0	1	3	0	1	1	0	1	0	0	1	0	1	0	2	0	2	0	0	2	0	0	0	0	0	1	1	0	3	1	0	0	0	0	1	0	0	1	0	1	1	0	1	3
Carocin_D	0	0	1	0	0	0	1	0	1	0	1	0	0	0	0	0	1	0	0	0	0	0	1	3	0	0	0	0	1	0	0	0	0	0	1	1	2	0	0	2	0	0	0	0	1	0	0	1	1
Colicin_D	0	4	1	0	0	1	0	0	0	0	0	0	0	0	0	0	1	0	0	0	1	0	0	1	0	0	0	0	0	0	0	0	0	1	0	0	0	0	0	0	0	0	0	0	0	0	2	1	1
Colicin_10	0	0	2	0	0	0	0	1	0	0	0	0	0	0	0	0	0	0	0	0	0	0	0	0	0	1	0	1	1	0	0	0	0	0	1	0	0	0	0	0	0	0	0	0	0	1	3	2	0
Bacteriocin_helveticin_J	0	0	1	0	0	0	0	0	0	0	1	0	0	0	0	0	1	0	0	0	0	0	0	1	0	0	0	0	0	0	0	1	0	1	1	0	0	1	0	0	1	0	0	0	0	0	0	0	0
klebicin_C_phage_associated_protein	0	1	0	0	0	0	0	0	0	0	0	0	0	0	0	0	3	0	0	0	0	0	0	0	0	2	0	0	0	0	0	0	0	0	0	0	0	0	0	0	0	0	0	0	0	0	2	0	2
putidacin_L1	1	0	0	1	0	0	0	1	0	0	0	0	0	0	0	0	0	0	0	0	1	0	0	0	0	0	0	1	0	1	0	0	0	0	0	0	0	0	0	0	0	0	0	0	0	0	1	0	1
pyocin_AP41_subunit	0	0	5	0	0	0	0	0	0	0	0	0	0	0	0	1	0	0	0	0	0	0	0	0	0	0	0	0	0	0	0	0	0	0	0	0	0	0	0	0	0	0	0	0	1	0	0	1	0
klebicin_D_activity_protein	0	0	0	0	0	0	0	1	0	1	0	0	0	0	0	0	0	0	0	0	0	0	0	1	0	1	0	0	0	0	0	0	0	0	0	0	0	0	0	0	1	0	0	0	0	0	2	0	1
linocin_CFP29_homolog	0	0	0	0	0	0	0	0	0	0	0	0	0	0	0	0	0	0	0	0	0	0	0	1	1	0	0	1	0	0	0	0	0	0	0	1	2	0	0	0	0	0	0	0	0	0	0	0	1
Colicin	0	0	0	0	0	0	0	0	0	0	0	0	0	0	0	0	1	1	1	0	0	0	0	2	0	0	0	0	1	0	0	0	0	0	0	0	0	0	0	0	0	0	0	0	0	0	0	0	1
Colicin_A	0	0	1	0	0	0	0	0	0	0	0	0	0	0	0	0	0	0	1	0	0	0	0	0	0	0	1	0	0	0	0	0	0	0	0	0	0	0	0	0	1	0	0	0	0	0	0	0	0
Colicin_M	0	0	0	0	0	0	0	0	0	0	0	0	0	0	0	0	2	0	0	0	0	0	0	0	0	0	0	1	1	1	0	0	0	0	1	1	0	0	0	0	0	0	0	0	0	0	0	0	0
Helveticin_J	0	0	0	0	0	0	0	0	0	0	0	0	0	0	0	0	0	0	1	0	0	1	0	0	0	0	0	1	1	0	0	0	0	0	0	0	1	0	0	0	0	0	0	0	0	1	0	0	0
Linocin_M18Bacteriocin	0	0	1	0	0	0	0	0	0	0	0	1	0	0	0	0	0	0	0	1	0	0	0	0	0	0	0	1	0	0	0	0	0	0	0	0	1	0	0	0	0	0	0	0	0	0	0	0	0
putative_Bacteriocin_family_protein	0	0	0	0	0	0	0	0	0	0	0	0	0	0	0	0	1	0	0	0	0	0	0	0	0	0	0	3	0	0	0	0	0	0	0	0	1	0	0	0	0	0	1	0	0	0	0	1	0
Colicin_E1	0	0	0	0	1	1	0	0	0	0	0	0	1	0	0	0	0	0	0	0	0	0	0	0	0	0	0	0	0	0	0	0	0	0	0	0	0	0	0	1	0	0	0	0	0	0	0	1	0
Colicin_K	0	0	0	0	0	0	0	0	0	1	0	0	0	0	0	0	1	1	0	0	0	0	0	0	0	0	0	0	0	0	0	0	0	0	0	0	0	0	0	0	0	0	0	0	0	2	0	0	0
Halocin_H4	0	0	0	2	0	1	0	0	0	1	0	0	0	0	0	0	0	0	0	0	0	0	0	0	0	0	0	0	0	0	0	0	0	0	0	0	0	0	0	0	0	0	0	0	0	0	1	0	1
Helveticin	0	0	0	0	0	0	0	1	0	0	0	0	0	0	0	0	1	0	0	0	0	0	0	0	0	0	0	0	0	0	0	0	0	0	0	0	0	0	0	0	0	0	0	0	1	0	1	2	0
PaeM	0	0	1	0	1	0	0	0	0	0	0	0	0	0	0	0	0	0	0	0	1	0	0	0	0	0	0	0	0	0	0	0	0	1	0	1	0	0	0	0	0	0	0	0	0	0	0	0	0
alveicin_A_Bacteriocintoxin	0	0	0	0	0	0	0	0	0	0	0	0	0	0	1	0	2	0	0	0	0	0	0	0	0	0	0	0	1	0	0	0	0	0	0	0	0	0	0	0	0	0	0	0	0	1	0	0	0
Bacteriocin_BCN5	0	0	0	0	0	0	0	0	0	0	0	0	0	0	0	0	0	0	0	0	0	0	0	0	0	1	1	1	0	0	0	0	0	0	0	0	0	0	0	0	0	0	0	0	0	0	2	0	0
Closticin_574	0	0	0	1	0	0	0	0	0	0	0	0	0	0	0	0	0	0	0	0	0	0	0	0	0	0	0	0	1	0	0	0	0	0	0	0	0	0	0	0	0	0	0	0	1	0	2	0	0
Colicin_protein	0	0	0	0	1	0	0	0	0	1	0	0	0	0	0	0	0	0	0	0	0	0	0	0	0	0	0	0	0	0	0	0	0	0	0	0	0	0	0	1	0	0	0	0	0	0	1	0	0
Colicin_U	0	0	0	0	0	0	0	1	0	0	0	0	0	0	0	1	0	0	0	0	0	0	0	1	0	0	0	0	0	0	0	0	0	0	0	0	0	0	0	0	0	0	0	0	0	0	0	1	0
LINOCIN_M18	0	0	0	0	0	0	1	0	0	0	0	0	0	0	0	1	0	0	0	0	0	0	0	0	0	0	0	0	0	0	0	0	0	0	0	1	0	0	0	0	0	0	0	0	0	0	0	0	1
putative_bacteriocin	0	0	1	1	0	1	0	2	0	0	0	1	1	0	0	0	0	1	0	1	0	1	1	0	0	0	0	1	1	0	0	0	0	1	0	0	1	0	0	0	0	0	0	0	0	2	0	1	0
Carnocin_CP52	0	0	0	1	0	0	0	0	0	0	0	0	0	0	1	0	1	0	0	0	0	0	0	0	2	1	0	0	1	0	0	0	0	0	1	1	0	0	0	0	0	1	1	0	0	0	0	1	0
bacteriocin_LS2chainb	0	0	0	0	0	0	0	0	0	0	0	0	0	0	0	0	0	0	0	0	0	0	0	2	0	0	0	0	1	0	0	0	0	1	0	0	0	0	0	0	0	0	0	0	0	0	4	1	0
garvieacinQ_garQ	0	0	0	0	0	0	0	0	0	0	0	0	0	0	0	0	2	0	0	0	1	0	0	0	1	0	0	0	0	0	0	0	0	1	0	0	1	1	0	0	0	1	0	0	0	0	1	0	1
Bovicin_255_variant	0	0	0	0	0	0	0	0	0	0	1	0	0	0	0	0	0	0	0	0	1	0	0	0	0	0	0	0	0	0	0	0	0	1	0	0	0	0	0	0	0	0	0	0	0	1	2	1	1
Enterocin_X_chain_beta	0	0	0	0	0	0	0	2	0	1	0	0	0	0	0	0	0	0	0	2	1	0	1	0	0	0	0	0	0	0	0	1	0	0	0	0	0	0	0	0	0	0	0	0	0	0	0	0	0
Lactococcin_B_(LCN_B)	0	0	0	0	0	0	0	0	0	1	0	0	0	0	0	1	0	0	0	0	1	0	2	0	0	1	0	0	1	0	0	0	0	0	0	0	0	0	0	0	0	0	0	0	0	0	0	0	1
Propionicin_F	0	0	0	0	1	0	0	0	0	0	0	0	0	1	0	0	1	0	0	0	0	0	0	0	0	0	1	1	0	0	0	0	0	0	0	0	0	0	0	1	0	0	1	0	0	0	0	0	0
Sakacin_Q	0	1	0	0	0	1	0	0	0	0	0	0	0	0	0	1	0	0	0	0	0	0	0	0	0	1	0	0	0	0	0	0	0	0	0	0	0	0	0	0	0	0	0	0	0	0	0	2	1
UviB	0	0	0	0	0	0	0	0	0	0	0	0	0	0	0	1	1	0	0	0	0	0	0	0	0	1	0	0	1	0	0	0	0	0	0	0	0	0	0	0	2	0	0	0	1	0	0	0	0
Microcin_24	0	0	0	0	0	1	0	0	0	0	0	0	0	0	0	0	0	0	0	0	0	0	0	1	0	0	0	0	2	0	0	0	0	0	0	0	0	0	0	0	0	1	0	0	0	0	1	0	0
Thermophilin_A	1	1	0	0	0	0	0	0	0	0	0	0	0	0	1	0	0	1	0	0	0	0	0	0	0	0	0	1	0	0	0	0	0	0	0	0	0	0	0	0	0	0	0	0	0	0	0	0	0
Enterocin_96	0	0	0	0	0	2	0	0	0	0	0	0	0	0	0	0	1	0	0	0	0	0	0	0	0	0	0	0	0	0	0	0	0	0	0	0	0	0	0	0	0	0	0	0	0	1	1	0	1
Lactocin_705_alpha	0	0	0	0	0	0	0	0	0	0	0	0	0	0	1	0	1	0	0	0	0	0	0	0	0	0	0	0	0	0	0	0	0	0	0	0	1	0	0	0	0	0	0	0	0	1	0	0	1
Lactococcin_972_(Lcn972)	0	0	0	0	1	0	0	0	0	1	0	0	0	0	0	0	1	0	0	0	0	0	0	0	1	0	0	0	1	0	0	0	0	0	0	0	0	0	0	0	0	0	0	0	0	0	0	0	0
Mutacin_IV	0	0	0	0	0	0	0	0	0	0	0	0	0	1	0	1	0	0	0	0	0	0	1	0	0	0	0	0	0	0	0	1	0	0	0	0	0	0	0	0	0	0	0	0	0	1	1	0	0
AcdB_acidocin_B	0	0	0	0	0	0	0	2	0	0	0	0	0	0	1	0	0	0	0	0	0	0	0	0	0	1	0	0	0	0	0	0	0	0	0	0	0	0	0	0	0	0	0	0	0	0	0	0	0
Bac32	0	0	1	0	0	0	0	0	0	0	0	0	0	0	0	0	0	0	0	0	0	0	0	0	0	1	0	1	0	0	0	0	0	0	0	0	0	0	0	0	0	0	0	0	0	0	0	0	0
Bovicin_255_peptide	1	3	0	0	0	0	0	0	0	0	0	0	0	0	0	0	0	0	0	0	0	0	0	0	0	0	0	0	0	0	0	0	0	0	0	0	0	0	0	0	0	0	0	0	0	0	0	0	0
Colicin_V	0	1	0	0	0	0	0	0	0	0	0	0	0	0	0	1	0	0	0	0	0	0	0	0	0	0	0	0	0	0	0	0	0	0	0	0	0	0	0	0	0	0	0	0	0	0	2	0	0
Lacticin_Z	1	1	0	0	0	0	0	0	0	0	0	0	0	0	0	0	0	0	0	0	0	0	0	0	0	0	0	0	0	0	0	0	0	0	0	0	0	0	0	0	0	0	0	0	0	0	0	0	1
Pediocin	0	0	0	0	0	0	0	0	0	0	0	0	0	1	0	0	0	0	0	0	0	0	0	0	0	0	0	0	0	1	1	1	0	0	0	0	0	0	0	0	0	0	0	0	0	1	0	0	0
Plantaricin_K	0	0	0	0	0	0	0	0	0	0	0	0	0	0	0	0	0	1	0	0	0	0	0	0	0	0	0	0	0	0	0	0	0	0	0	0	0	0	0	0	0	1	0	0	0	1	0	1	0
Propionicin_SM1	0	0	0	0	0	0	0	0	0	0	1	0	0	0	0	1	1	0	0	0	0	0	0	0	1	0	0	0	0	0	0	0	0	0	1	0	0	0	0	0	0	0	0	0	0	0	0	0	0
protease_activatedantimicrobialprotein(PAMP)	0	0	0	0	0	0	0	1	0	0	0	0	0	0	0	0	0	0	0	0	0	0	0	0	0	0	0	0	0	0	0	1	0	1	0	0	0	0	0	0	0	0	0	0	0	1	0	0	0
Sakacin_5XSakX	0	0	0	1	0	0	0	0	0	0	0	0	0	0	0	0	1	0	0	0	0	0	0	0	0	0	0	0	0	0	0	0	0	0	0	1	0	0	0	0	0	0	0	0	0	0	0	1	1
Enterocin_W_alfa	0	0	0	0	0	0	0	0	0	0	0	0	1	0	0	0	0	0	0	0	0	0	0	0	0	0	0	0	1	0	0	0	0	0	0	1	0	0	0	0	0	0	0	0	0	1	0	0	0
[truncated: 9 more columns]

## Sheet: Sheet6
Factor	Groups (N)	Groups used for Anosim(N)
Type	Dairy(11), Brine(26), Sugar(18), Coconut kefir(1) & Soy(2)	Dairy, Brine & Sugar (55)
Fermentation	Fermentation(29) & Spontaneous(29)	Fermentation & Spontaneous (58)
State	Solid(32) & Liquid(26)	Solid & Liquid (58)
Country	Benin(2), China(3), Germany(1), Ireland(36), Japan(1), Mexico(1), Russia(5) & UK(9)	Ireland & Uk (45)
Producer	P1(2), P2(12), P3(3), P4(2), P5(9), P6(7), P7(4), P8(3), P9(4) & P10(12)	P2, P5, P6 & P10 (40)

## Sheet: Sheet7
keywords	group	Gene
tRNA-specific adenosine deaminase	colonisation	tad
Phosphoglycerate transport regulatory protein	colonisation	pgt
glycosyltransferase	colonisation	eps
Glycosyltransferase Gtf1	colonisation	gtfA
Fe(3+)-binding periplasmic protein	colonisation	fbpA
Outer membrane protein	colonisation	slpA
Cyclic di-GMP phosphodiesterase	colonisation	cdpA
Farnesyl diphosphate synthase	colonisation	ispA
Low molecular weight protein-tyrosine-phosphatase	colonisation	wzb
Inulosucrase	colonisation	inu
Lipoteichoic acid synthase	modulation	lta
D-lactate dehydrogenase	modulation	ldha
D-alanine--poly(phosphoribitol)	modulation	dltB
D-alanine--poly(phosphoribitol)	modulation	dltD
Exopolysaccharide phosphotransferase	modulation	cpsY
S-ribosylhomocysteine lyase	modulation	luxS
Beta-fructosidase	modulation	bfrA
Multiple sugar-binding protein	modulation	msmE
Trehalose-6-phosphate hydrolase	modulation	treC
Xylose isomerase	modulation	xylA
Glutamate decarboxylase beta	survival	gadb
D-alanine--poly(phosphoribitol)	survival	dltA
Cyclic di-GMP phosphodiesterase	survival	cdpA
N-acetyl-alpha-D-glucosaminyl L-malate synthase	survival	bshA/B
Outer membrane protein	survival	slpA
DNA protection during starvation protein	survival	dps
protease ATP-binding subunit	survival	clpE
Peptide methionine sulfoxide reductase	survival	msrB
Copper-exporting P-type ATPase B	survival	copB
Elongation factor Tu	survival	tuf

## Sheet: Sheet8
level	Variable	P.Value	R.statistic	BH.padj
AMR	Type	0.004	0.162648	0.01
AMR	Fermentation	0.005	0.105752	0.0119048
AMR	State	0.206	0.014922	0.278378
AMR	Country	0.565	-0.0302163	0.588542
AMR	Producer	0.626	-0.0169434	0.638776
Bacteriocin	State	0.018	0.0701084	0.0346154
Bacteriocin	Type	0.03	0.0897034	0.0535714
Bacteriocin	Starter	0.057	0.0440576	0.095
Bacteriocin	Producer	0.212	0.0397528	0.278947
Bacteriocin	Country	0.316	0.0380818	0.367442
Carbs	Type	0.001	0.513851	0.00384615
Carbs	Producer	0.001	0.220924	0.00357143
Carbs	Starter	0.001	0.154196	0.00333333
Carbs	State	0.019	0.0728693	0.0351852
Carbs	Country	0.221	0.0717199	0.283333
Family	Type	0.001	0.651257	0.00833333
Family	State	0.001	0.166545	0.00714286
Family	Fermentation	0.001	0.202424	0.00625
Family	Producer	0.287	0.0194004	0.35
Family	Country	0.29	0.0482149	0.345238
Genus	Type	0.001	0.550893	0.0125
Genus	Fermentation	0.001	0.149069	0.01
Genus	State	0.007	0.0965403	0.0145833
Genus	Producer	0.181	0.0356941	0.251389
Genus	Country	0.225	0.0826845	0.28125
Phylum	Type	0.001	0.280196	0.00555556
Phylum	State	0.038	0.0496609	0.0655172
Phylum	Fermentation	0.062	0.0429585	0.1
Phylum	Country	0.081	0.125681	0.122727
Phylum	Producer	0.842	-0.0414059	0.842
Species	Type	0.001	0.435899	0.05
Species	State	0.001	0.169026	0.025
Species	Fermentation	0.001	0.171209	0.0166667
Species	Producer	0.003	0.160154	0.00789474
Species	Country	0.36	0.0297334	0.409091
Superfocus Level 1	Type	0.001	0.288954	0.005
Superfocus Level 1	State	0.002	0.11744	0.00625
Superfocus Level 1	Fermentation	0.002	0.0931421	0.00588235
Superfocus Level 1	Country	0.123	0.133865	0.180882
Superfocus Level 1	Producer	0.373	0.0106805	0.405435
Superfocus Level 2	Type	0.001	0.209595	0.00454545
Superfocus Level 2	Fermentation	0.006	0.0800771	0.0136364
Superfocus Level 2	State	0.012	0.0762145	0.024
Superfocus Level 2	Country	0.14	0.12734	0.2
Superfocus Level 2	Producer	0.361	0.00865719	0.401111
Superfocus Level 3	Type	0.001	0.345232	0.00416667
Superfocus Level 3	Fermentation	0.002	0.111461	0.00555556
Superfocus Level 3	State	0.006	0.0944439	0.0130435
Superfocus Level 3	Country	0.071	0.171301	0.110937
Superfocus Level 3	Producer	0.422	0.00427041	0.448936

## Sheet: Sheet9
Sample	ingredients	process
Wagashi Rind	raw milk	Grass-fed cow milk and Xylopia aethiopica leaves and its supple stems as the curdling agent
Wagashi Core	raw milk	Grass-fed cow milk and Xylopia aethiopica leaves and its supple stems as the curdling agent
Bread Kvass	Rye bread, sugar and raisins	Commonly made from black or regular rye bread. The colour of the bread used contributes to the colour of the resulting drink. It is classified as a non-alcoholic drink by Russian standards, as the alcohol content from fermentation is typically low (0.5–1.0%). In this batch 100% rye home made sourdough bread was used.
Carrot Kimchi	carrots and chilli	Spontaneous fementation of carrot and spices
Boza	maize	It is a malt drink made from maize (corn) and wheat in Albania and Kosovo, fermented wheat in Turkey, and wheat or millet in Bulgaria and Romania. In Egypt where it is known as "būẓa". It has a thick consistency, a low alcohol content (around 1%), and a slightly acidic sweet flavor. In this batch was added starter from rye
Turnip	turnip and salt	Spontaneous fementation of turnip
Orange	orange	spontaneous fermentation of orange
Krauthehi (sauerkraut)	Cabbage and salt	Spontaneous fermentation. Used fresh cabbage, water and salt. The amount of salt used can vary according to personal taste preference. Fermented in an anaerobic environment.
Tepache	Pineapple rinds, sugar and water	Add pineapple rinds and 200g of sugar to 4 litre vessel and cover pineapple with water. Cover vessel with cheesecloth and leave for up to 5 days.
Ginger Beer	Ginger, water and sugar	Fermentation of ginger, water, sugar
Tempeh	Soybean, vinegar and starter culture	Soybeans are boiled for 1 hour and allowed to cool. Vinegar is then added. The starter culture is added next. Beans placed in a vented container roughly 2.5cm deep and left for 24 - 48 hours at 29 - 33 degrees celcius.
Cucumber	Cucumber, bayleaves, onion, grape leaves and salt	Lacto-fermented cucumber. Flavoured with bayleaves, onion, grape leaves. Submerged in 5%brine fermented 1 week 25'C
Milk Kefir	Milk, kefir grain	Milk and kefir grain are added to a vessel. Roughly, 2 teaspoons of grain are used per cup of milk, but this does not have to be precise.The vessel is swirled to mix. The vessel is covered with a breathable material such as cheese cloth. Occasional swirling is recommended. Fermentation is complete from 24-72 hours.
Water Kefir	Water kefir grains, sugar, raisins	Water, sugar solution and SCOBY (Called TIBICOS) fermented for 4 weeks in fridge. The grains were used to ferment apple juice previously
Tofu Chilli	Water, Soy and wine	Dry tofu allowed to spontaneousy ferment under hay
Daikon	Chinese radish, chili, salt and spice	Ingredients fermented in 2% brine solution
Pickled vegetables	Veg, salt and water	Undefined veg mix fermented in 2% saline soulution
Raw Sauerkraut & Juniper berries	Cabbage, salt and juniper berries	Cabbage is finely chopped or grated. Per weight of cabbage, 2% salt is added. Salt and cabbage are mixed and pressure is applied to extract water from cabbage. Juniper berries added to the mix. Mixture is placed in a vessel and weighed down with a stone or similar. The water part of the mixture should completely submerge all plant material. Mixture is left to ferment either in a sealed jar or cov…
Brown rice amazake	Brown rice	Brown rice is cooked and cooled. A koji starter is added to the cooled rice in most cases, but this was a spontaneously fermented amazake in the absence of a starter
Beetroot Kvass	Beetroot and salt	Beetroot fermented in a 2% brine slution. No added sugar
Kefir and fennel soup	Milk kefir, fennel and water	Thick white soup, pieces of fennel with added milk kefir
Mead	Honey and water	1 part honey (unpasteurised) and 4 parts water are mixed in a vessel. Vessel is sealed. Rigorous mixing is carried out 3 times a day for the first 10 days. Mead is then left to mature fro weeks to months before consuming.
Saurkraut	Cabbage and salt	Cabbage is finely chopped or grated. Per weight of cabbage, 2% salt is added. Salt and cabbage are mixed and pressure is applied to extraxt water from cabbage. Mixture is placed in a vessel and weighed down with a stone or similar. The water part of the mixture should completely submerge all plant material. Mixture is left to ferment either in a sealed jar or covered in cheese cloth. Fermentation…
Dill dearg (sauerkraut)	Cabbage and salt	Cabbage is finely chopped or grated. Per weight of cabbage, 2% salt is added. Salt and cabbage are mixed and pressure is applied to extraxt water from cabbage. Mixture is placed in a vessel and weighed down with a stone or similar. The water part of the mixture should completely submerge all plant material. Mixture is left to ferment either in a sealed jar or covered in cheese cloth. Fermentation…
Kimchi	Napa cabbage, radish, ginger, gochugaru and salt	Ingredients mixed with 2% salt and fermented for 3-5 days
Golden child (sauerkraut)	Cabbage and salt	Cabbage is finely chopped or grated. Per weight of cabbage, 2% salt is added. Salt and cabbage are mixed and pressure is applied to extraxt water from cabbage. Mixture is placed in a vessel and weighed down with a stone or similar. The water part of the mixture should completely submerge all plant material. Mixture is left to ferment either in a sealed jar or covered in cheese cloth. Fermentation…
Water Kefir Hibiscus	Water, sugar, raisins and hibiscus	Water kefir fermented as per normal, second fermentation with hibiscus
Water Kefir lemon	Water, sugar, raisins and lemon	Water kefir fermented as per normal, second fermentation with lemon
Water Kefir Ginger	Water, sugar, raisins and ginger	Water kefir fermented as per normal, second fermentation with ginger
Kombucha Vinegar	Tea, sugar and SCOBY	Kombucha fermented for 20+ days
RYAZHENKA	Milk	Ryazhenka (Russian: ряженка; IPA: [ˈrʲaʐɨnkə], Ukrainian: ряжaнка) is a traditional fermented milk made from baked milk by lactic acid fermentation
Agousha	Milk	Fermented like kefir using unique starter
ROSTAGROÈKPORT VOROŽNyJ		Milk is acidified and heated, allowed to cool, starter culture added. Milk is then allowed to set, curds are drained for up to 24 hours while fermentation occurs.
RUŽ’A		Milk is acidified and heated, allowed to cool, starter culture added. Milk is then allowed to set, curds are drained for up to 24 hours while fermentation occurs.
Saurkraut	Cabbage and salt	Cabbage is finely chopped or grated. Per weight of cabbage, 2% salt is added. Salt and cabbage are mixed and pressure is applied to extraxt water from cabbage. Mixture is placed in a vessel and weighed down with a stone or similar. The water part of the mixture should completely submerge all plant material. Mixture is left to ferment either in a sealed jar or covered in cheese cloth. Fermentation…
Kombucha	Tea, sugar and SCOBY	Brew 3-6 teabags in a pot of boiling water. Allow to cool to room temperature. Add to 2 litre vessel with 160g of sugar. Fill remaining space in vessel with cool water. Leave for 7-14 days.
Apple Cider Vinegar	Apples, sugar and starter culture	Apple juice and sugar seeded with starter (mother) and left for 3-4 weeks
Raw Milk Kefir	Milk, kefir grain	Milk (unapsteurized in this instance) and kefir grain are added to a vessel. Roughly, 2 teaspoons of grain are used per cup of milk, but this does not have to be precise.The vessel is swirled to mix. The vessel is covered with a breathable material such as cheese cloth. Occasional swirling is recommended. Fermentation is complete from 24-72 hours.
Pasterised Milk Kefir	Milk, kefir grain	Milk and kefir grain are added to a vessel. Roughly, 2 teaspoons of grain are used per cup of milk, but this does not have to be precise.The vessel is swirled to mix. The vessel is covered with a breathable material such as cheese cloth. Occasional swirling is recommended. Fermentation is complete from 24-72 hours.
Water Kefir(Pear, Ginger & Honey)	Water, honey, pear and ginger	water kefir fermented with honey instead of table sugar. Second ferment with pear and ginger
Water Kefir(Pear, Ginger & Sugar)	Water, sugar, pear and ginger	water kefir fermented as normal, second ferment with pear and ginger
Dilly Carrots	Carrots, Dill, water and salt	Carrots and dill placed in vessel. Vessel filled with water. 2% of total weight (water + veg) of salt added. Fermented for at least 5 days, up to several months.
Brussel Sprout Kimchi	Brussle sprouts, radish, ginger, gochugaru and salt	Ingredients mixed with 2% salt and fermented for 3-5 days
Kimchi	Napa cabbage, radish, ginger, gochugaru and salt	Ingredients mixed with 2% salt and fermented for 3-5 days
Garlic Kraut	Cabbage, garlic and salt	Cabbage finely grated mixed with chopped garlic and 2% salt added. Left to ferment for at least 5 days
Dukkah Kraut	Dukkah, cabbage and salt	dukkah and cabbage finely chopped. 2% salt added and left to ferment for at least 5 days
Ginger Sliced in 2% Brine	Ginger, salt and water	Ginger cut into slices and placed in vessel. Vessel filled with water. 2% of total weight (water + veg) of salt added. Fermented for at least 5 days, up to several months.
Daikon Radish in 2% Brine	Daikon raddish, salt and water	Daikon radish placed in vessel. Vessel filled with water. 2% of total weight (water + veg) of salt added. Fermented for at least 5 days, up to several months.
Okra in 2% Brine	Okra, salt and water	Okra placed in vessel. Vessel filled with water. 2% of total weight (water + veg) of salt added. Fermented for at least 5 days, up to several months.
Tomatoes & mustard seeds in 2% Brine	Tomatoes, mustard seed, salt and water	tomatoes and mustard seed placed in vessel. Vessel filled with water. 2% of total weight (water + veg) of salt added. Fermented for at least 5 days, up to several months.
Kombucha	Tea, sugar and SCOBY	Brew 3-6 teabags in a pot of boiling water. Allow to cool to room temperature. Add to 2 litre vessel with 160g of sugar. Fill remaining space in vessel with cool water. Leave for 7-14 days.
Cherry Water Kefir	Water, sugar, cherry and water kefir grain	water kefir fermented as normal, second ferment with cherry
Beet Kvass	Beetroot, sugar, salt and water	Beetroot juice, sugar and salt mixed and left to ferment
Coconut Kefir	Coconut watrer, milk kefir grain	Coconut water fermented like milk kefir using a milk keifr grain. Grain fed milk once a week
Carrot sticks	carrots, salt and water	carrots cut into sticks, added to water. 2% salt added of total weight. Anaerobically fermented for at least 5 days
Labne	yoghurt and salt	Yoghurt and salt mixed, placed in cheesecloth to strain off excessive moisture. Left to ferment for at least 12 hours
Lemon and Ginger Fizz	ginger, sugar and water	small pieces of ginger added to other ingredients and left to ferment for 2-4 days
Scallion Kimchi	Scallions, salt, garlic, sugar, ginger, gochugaru and fish sauce	ingredients mixed (2% salt) and left to ferment for at least 5 days
